# Supplementary material for: MicroRNA Expression Profile in Human Macrophages in Response to Leishmania major Infection
Source: PLoS Negl Trop Dis. 2013 Oct 3;7(10):e2478. doi: 10.1371/journal.pntd.0002478 (PMC3789763; doi:10.1371/journal.pntd.0002478)
Supplement: Table S1 — Expression levels of 365 human miRNAs in L. major -infected and latex beads-incubated human primary macrophages. Results are obtained at different time points (3, 6, 12 and 24 h) in macrophages from three healthy donors (D1, D2 and D3). Analysis was assessed by qRT-PCR and results were expressed using the 2−ΔΔCt method. When signals are either undetectable or below the background, they are indicated as (ND). (XLS) [file pntd.0002478.s012.xls]

## Sheet: MiRNAExpression
		Infected	Infected	Infected	Latex Beads	Infected	Infected	Infected	Latex Beads	Infected	Infected	Infected	Infected	Infected	Infected
		2-ΔΔCTD1T3h	2-ΔΔCTD2T3h	2-ΔΔCTD3T3h	2-ΔΔCTD1T3h	2-ΔΔCTD1T6H	2-ΔΔCTD2T6h	2-ΔΔCTD3T6h	2-ΔΔCTD1T6h	2-ΔΔCTD1T12H	2-ΔΔCTD2T12h	2-ΔΔCTD3T12h	2-ΔΔCTD1T24H	2-ΔΔCTD2T24h	2-ΔΔCTD3T24h
1	hsa-let-7a-4373169	2.22734	2.92157	1.59816	1.216	0.78568	1.19718	1.78486	1.3295	5.83371	1.04934	1.23863	0.782614	0.481765	1.10554
2	hsa-let-7b-4373168	4.58807	0.712192	1.59607	0.9622	0.39085	1.192	1.78137	1.1017	5.68498	1.04066	1.24321	0.778354	0.480937	0.506394
3	hsa-let-7c-4373167	0.587734	0.70499	0.778677	1.1353	0.198512	2.40391	0.869594	1.0528	2.85652	1.0351	0.611132	0.391872	0.482108	0.5063
4	hsa-let-7d-4373166	2.2172	1.42401	1.5813	1.1983	0.765692	1.2192	1.76016	1.2693	2.79059	0.521638	1.24459	0.403599	2.0095	1.02312
5	hsa-let-7e-4373165	1.09846	0.714321	1.56415	1.0704	0.192292	1.22294	1.72965	1.3087	96.7354	2.15044	0.599671	0.0988398	0.994718	2.01319
6	hsa-let-7f-4373164	4.12838	0.603751	0.614319	1.2457	0.505573	0.892591	1.49681	1.3955	5.74986	0.707268	0.856557	0.000728094	0.558322	1.00488
7	hsa-let-7g-4373163	1.11845	1.44526	0.79052	1.4117	0.386348	1.19683	0.884731	1.4386	5.55632	1.03366	1.22771	0.744837	0.997344	1.03854
8	hsa-miR-1-4373161	0.819672	0.232979	20.4118	ND	0.89306	0.126001	0.231747	ND	0.200061	0.244045	0.152097	0.1605	16.4774	8.29259
9	hsa-miR-7-4373014	1.66344	2.86762	0.316347	0.9921	0.252471	0.836195	1.61429	1.3612	47.9713	0.143489	0.349449	0.147369	0.436332	0.25703
10	hsa-miR-9-4373285	2.33874	1.45196	3.19224	1.1136	0.787211	0.607071	1.77331	1.8296	92.3585	0.0314743	0.596215	1.60343	1.94664	0.499568
11	hsa-miR-9-4378074	4.09237	0.629498	0.308652	1.1136	0.967652	0.459366	1.52164	1.8296	11.6538	5.87126	0.213479	0.36122	0.0692972	0.947635
12	hsa-miR-10a-4373153	0.573017	0.720936	0.787926	ND	0.101197	0.0365163	0.886422	ND	6.21712	2.04942	0.607159	0.393589	0.967737	4.23533
13	hsa-miR-10b-4373152	ND	ND	ND	ND	ND	ND	ND	ND	ND	ND	ND	ND	ND	ND
14	hsa-miR-15a-4373123	0.974042	0.639235	3.09898	1.1937	1.43728	1.12094	1.53944	0.9056	181.659	0.439925	0.711423	0.264711	1.03161	0.895785
15	hsa-miR-15b-4373122	1.72956	1.29028	0.757463	1.0796	0.67992	2.13327	1.53282	1.2326	11.7217	0.851337	0.676794	1.06215	1.01392	0.928818
16	hsa-miR-16-4373121	4.31592	0.611049	1.26482	0.9771	1.04481	1.81085	0.733	1.0929	11.7747	1.4253	0.841557	0.714624	1.1214	0.986579
17	hsa-miR-17-3p-4373120	1.09034	5.75821	0.799564	ND	12.3598	19.4465	1.77484	ND	22.2407	0.128967	2.46206	24.7975	ND	1.00545
18	hsa-miR-17-5p-4373119	1.11258	2.91857	3.1362	1.1662	0.403864	2.41154	0.864499	1.2113	11.5896	0.265002	1.24636	0.785132	2.0188	1.02975
19	hsa-miR-18a-4373118	2.21	0.74	0.78	0.883	0.38	2.36	0.44	0.9492	23.02	0.52	0.61	0.79	3.97	1.04
20	hsa-miR-18b-4373184	ND	ND	ND	ND	ND	ND	ND	ND	ND	ND	ND	ND	ND	ND
21	hsa-miR-19a-4373099	1.1154	1.44061	3.15637	1.328	0.771533	0.590203	0.8698	0.9379	5.61478	1.0572	0.298357	0.382917	0.977621	1.03238
22	hsa-miR-19b-4373098	2.17524	1.446	1.58793	1.2489	0.774252	1.20993	0.865317	0.9561	11.5851	1.0421	1.25125	0.796238	0.988751	1.01179
23	hsa-miR-20a-4373286	1.11483	0.711486	1.59312	0.7262	0.401951	2.44326	1.78064	1.1847	11.5598	1.04388	1.23915	0.783659	0.97708	2.05517
24	hsa-miR-20b-4373263	1.09498	2.98283	1.58745	ND	0.409845	1.17147	0.85027	ND	46.6962	0.0314817	0.603845	3.16205	0.509582	1.01116
25	hsa-miR-21-4373090	2.28267	1.46707	0.796053	0.9258	0.793557	1.19654	0.860223	1.6159	23.1103	0.512034	0.607729	0.744446	0.981368	0.511693
26	hsa-miR-22-4373079	4.36197	1.2539	1.23593	0.7803	1.09227	1.80347	1.48168	0.8645	6.40532	1.45318	0.856247	1.51695	2.32424	0.984553
27	hsa-miR-23a-4373074	1.05073	1.2238	0.645826	0.9782	0.985345	0.909797	1.50246	1.6074	6.35345	1.4267	0.825528	1.33959	1.1502	1.00291
28	hsa-miR-23b-4373073	3.19568	0.701696	0.661958	1.1771	4.56634	1.66026	1.61349	1.2943	0.0787197	1.20336	0.67566	ND	0.886175	1.99867
29	hsa-miR-24-4373072	4.54323	1.43639	1.58369	1.0356	0.770537	1.18655	1.77257	1.236	22.8628	1.05174	0.608386	1.56856	1.96266	1.03705
30	hsa-miR-25-4373071	1.94504	1.30676	1.55788	1.0014	0.669531	1.05341	1.54697	1.428	11.789	0.840857	0.668036	0.52387	0.498323	0.939415
31	hsa-miR-26a-4373070	1.43468	1.93051	1.27939	1.1998	0.934364	1.00074	1.82604	1.4975	23.3438	0.998006	1.36396	0.642893	1.01774	0.487031
32	hsa-miR-26b-4373069	2.84358	1.90671	1.25717	1.0548	0.475757	0.993323	1.82293	1.5519	22.9943	1.00165	0.679081	1.33662	1.02802	1.0158
33	hsa-miR-27a-4373287	2.93659	0.95843	0.620871	0.7083	0.951737	0.991701	0.901644	1.0697	23.2712	0.988126	1.35604	0.638694	2.06135	0.502099
34	hsa-miR-27b-4373068	1.50564	0.959884	0.00957946	1.0602	ND	0.99333	1.79831	1.0204	ND	3.98251	0.321783	0.00511438	1.01032	1.99482
35	hsa-miR-28-4373067	1.66825	1.42748	1.31113	0.933	0.933941	1.69527	1.61369	1.475	6.25518	0.592806	1.40304	0.596645	0.453091	0.51193
36	hsa-miR-29a-4373065	4.19207	1.26111	0.63005	0.9202	1.06485	0.890268	1.51129	1.0786	47.537	1.44023	1.74282	0.755851	2.24234	0.994714
37	hsa-miR-29c-4373289	8.18184	1.25337	0.627442	0.7631	1.08822	0.888809	0.727738	1.0786	11.5232	1.4232	0.851993	0.37826	2.27622	0.989055
38	hsa-miR-33-4373048	ND	ND	ND	ND	ND	ND	ND	ND	ND	ND	ND	ND	ND	ND
39	hsa-miR-30a-3p-4373062	1.34974	2.63947	0.620003	ND	ND	ND	ND	ND	ND	0.125944	0.174519	0.0930282	0.123492	0.0340372
40	hsa-miR-30a-5p-4373061	1.30562	1.31531	0.611986	1.0126	1.10058	1.89962	0.913082	1.1938	6.64222	1.0497	0.682447	0.746153	2.04559	1.14298
41	hsa-miR-30b-4373290	1.29742	1.3541	1.24049	1.1	1.04787	0.923927	1.9077	1.2554	13.568	1.04297	1.37351	1.55755	1.03464	1.11966
42	hsa-miR-30c-4373060	2.76991	1.32745	1.2497	1.1741	1.06126	0.958654	1.89728	1.4417	6.66842	1.05431	0.683025	1.52613	1.01068	1.15454
43	hsa-miR-30d-4373059	1.4377	0.654413	1.24671	1.0963	1.02559	1.89463	1.85767	1.388	7.1989	1.05043	0.673071	0.755964	1.01772	1.15888
44	hsa-miR-30e-3p-4373057	1.33868	0.652056	1.25856	ND	0.258899	1.91492	1.86853	ND	13.6123	1.04664	0.698839	0.7652	4.14043	0.572125
45	hsa-miR-30e-5p-4373058	0.94592	1.31465	3.09972	1.0483	0.65018	2.1126	0.767863	1.0294	11.6562	1.65443	1.39451	1.02494	2.00632	0.918069
46	hsa-miR-31-4373190	ND	1.31684	20.3653	ND	16.6782	15.3004	1.8662	ND	0.108588	4.20165	0.348156	1.44726	2.02216	1.16564
47	hsa-miR-32-4373056	1.63328	5.6045	1.29861	0.9883	0.96396	1.64939	0.800848	0.9071	45.1863	0.598334	1.39884	0.590221	1.78622	4.07411
48	hsa-miR-34a-4373278	0.57	1.46	1.6	ND	0.79	1.19	0.88	ND	5.99	0.52	1.23	1.6	1.96	1.03
49	hsa-miR-34b-4373037	ND	ND	ND	ND	0.1	ND	ND	ND	ND	ND	0.15	12.4	ND	ND
50	hsa-miR-34c-4373036	ND	ND	ND	ND	ND	ND	ND	ND	ND	ND	ND	ND	ND	ND
51	hsa-miR-92-4373013	1.12258	1.44743	1.60049	ND	0.193503	1.20729	0.878275	ND	1.4299	0.525742	1.23628	0.392042	0.971448	1.0154
52	hsa-miR-93-4373012	1.11634	1.44325	0.797202	0.9795	0.774531	1.19851	0.875019	1.2062	11.5981	0.5186	0.607688	0.777268	0.989288	1.02761
53	hsa-miR-95-4373011	0.757319	1.26739	0.632219	ND	0.12765	0.116035	1.82168	ND	27.7312	0.518591	0.173471	0.0472036	4.5624	0.071394
54	hsa-miR-96-4373010	ND	ND	ND	0.7318	ND	ND	ND	0.7806	ND	ND	ND	ND	ND	ND
55	hsa-miR-98-4373009	1.65203	0.695861	1.32314	ND	0.484856	0.833766	1.58977	ND	47.9778	0.581121	0.70688	0.60584	1.78073	8.53633
56	hsa-miR-99a-4373008	2.26419	0.019207	0.612123	1.534	0.063215	ND	24.3202	1.5907	22.8411	0.17109	0.0525036	0.679877	0.0373758	0.489507
57	hsa-miR-99b-4373007	4.22261	1.21162	0.632777	ND	2.34329	0.927797	1.52321	ND	2.65676	0.714482	0.873573	0.698427	1.14243	1.0101
58	hsa-miR-100-4373160	1.34884	5.31688	0.0383299	1.1071	1.12623	ND	0.113152	1.8324	ND	0.263823	1.367	0.381588	4.17835	0.0699069
59	hsa-miR-101-4373159	0.638448	0.328612	2.48113	1.0285	15.9345	0.472391	0.910383	0.8656	ND	2.12648	0.668225	0.369499	2.04319	2.27001
60	hsa-miR-103-4373158	2.96826	0.942889	0.632033	ND	0.483077	1.00927	0.900855	ND	5.94238	0.497399	0.675708	1.35602	1.03357	1.0067
61	hsa-miR-105-4373157	ND	ND	ND	ND	ND	ND	ND	ND	ND	ND	ND	ND	ND	ND
62	hsa-miR-106b-4373155	2.07547	1.26669	1.25585	0.8502	1.06021	0.890077	1.48401	1.0614	48.8932	2.84753	0.835315	0.731132	2.28158	0.986344
63	hsa-miR-107-4373154	0.55132	1.43866	0.0246872	ND	ND	1.20712	28.66	ND	1.4618	ND	39.2594	1.63926	1.97352	2.04593
64	hsa-miR-122a-4373151	ND	0.0776171	ND	ND	ND	0.899898	0.0918822	ND	ND	92.7385	ND	ND	ND	0.0610373
65	hsa-miR-124a-4373150	ND	ND	40.9632	ND	ND	ND	ND	ND	ND	ND	ND	ND	ND	ND
66	hsa-miR-125a-4373149	2.75235	0.938715	0.606253	0.9414	0.458947	0.489569	0.898945	1.7899	2.84837	1.00471	0.674073	1.30133	1.024	1.02645
67	hsa-miR-125b-4373148	0.0420278	ND	0.0758714	1.0449	0.983549	ND	0.0558225	1.5782	0.092468	0.242261	2.75722	0.0395075	ND	3.97497
68	hsa-miR-126-4373269	0.0852543	2.64355	1.23276	1.1438	1.13471	ND	1.84579	1.4721	ND	0.502187	0.169149	0.0930042	0.24819	0.560909
69	hsa-miR-126-4378064	4.32147	1.21618	1.26738	1.1438	0.128222	0.883241	3.05099	1.4721	191.437	5.7929	0.85701	0.742007	2.26396	0.978732
70	hsa-miR-127-4373147	ND	ND	ND	ND	16.8698	ND	ND	ND	ND	ND	ND	25.1597	ND	ND
71	hsa-miR-128b-4373170	ND	ND	ND	ND	ND	ND	ND	ND	ND	ND	ND	ND	ND	ND
72	hsa-miR-129-4373171	ND	ND	ND	ND	ND	ND	ND	ND	ND	ND	ND	ND	ND	ND
73	hsa-miR-130a-4373145	2.0575	0.625457	0.63445	0.8248	1.03612	1.83348	0.366553	1.3765	24.7421	0.706011	1.71168	0.740668	1.1304	0.999602
74	hsa-miR-130b-4373144	2.17871	1.25584	1.25693	ND	2.10879	0.900287	0.746142	ND	24.2846	0.713676	1.70244	1.46428	0.571081	0.495727
75	hsa-miR-132-4373143	5.5663	1.32055	0.618305	ND	2.19967	1.88876	1.86627	ND	434.236	0.533252	1.3436	3.20021	4.04889	0.561244
76	hsa-miR-133a-4373142	ND	ND	10.3566	ND	ND	ND	0.232276	ND	ND	ND	0.0823572	23.666	17.0564	ND
77	hsa-miR-133b-4373172	0.000243912	0.653237	0.0767399	ND	0.0652216	0.94889	1.87831	ND	1.10479	2.41505	0.699715	ND	0.251951	2.24578
78	hsa-miR-134-4373141	ND	ND	ND	ND	0.11162	ND	ND	ND	ND	ND	ND	ND	ND	ND
79	hsa-miR-135a-4373140	ND	ND	20.5896	ND	ND	ND	ND	ND	28.3173	ND	ND	ND	ND	ND
80	hsa-miR-135b-4373139	1.40058	0.159628	0.0750994	ND	ND	ND	0.226047	ND	29.87	ND	5.55086	ND	ND	0.565568
81	hsa-miR-137-4373174	0.145666	ND	ND	ND	ND	ND	ND	ND	ND	ND	0.0739034	ND	ND	0.062298
82	hsa-miR-139-4373176	ND	ND	ND	ND	0.0650468	ND	ND	ND	ND	46.6172	27.7763	23.9158	ND	ND
83	hsa-miR-140-4373138	4.29764	1.2627	1.28242	0.8796	1.03852	0.900954	1.51536	1.2431	47.5993	0.72864	1.72923	1.45885	2.28633	0.495329
84	hsa-miR-141-4373137	ND	0.181841	3.17591	0.7644	0.101332	ND	14.4078	0.7645	12.0455	0.566139	10.1662	0.0960663	ND	8.34787
85	hsa-miR-142-3p-4373136	1.14872	0.730125	1.59599	1.2637	0.380842	1.19391	0.874541	0.7707	48.0402	2.11335	0.613951	0.78876	0.968945	1.04278
86	hsa-miR-142-5p-4373135	1.15653	0.705591	1.59073	1.1435	0.426771	1.20276	0.863885	0.6915	10.885	0.52732	0.615489	3.23707	0.967309	1.0263
87	hsa-miR-143-4373134	ND	ND	ND	1.3468	ND	ND	ND	0.8248	ND	ND	ND	ND	ND	ND
88	hsa-miR-145-4373133	0.252416	ND	ND	ND	0.0637954	ND	ND	ND	ND	ND	1.63721	ND	ND	ND
89	hsa-miR-146a-4373132	2.15491	1.46095	1.59149	1.3758	0.814467	1.18374	1.74724	1.6276	11.4286	0.517549	1.23742	0.798371	1.98401	1.01671
90	hsa-miR-146b-4373178	2.25343	1.47646	0.781234	ND	0.771115	0.580424	0.881177	ND	11.9223	1.05119	0.614371	0.774934	0.98544	1.03462
91	hsa-miR-147-4373131	ND	ND	ND	ND	ND	ND	ND	ND	ND	ND	ND	ND	ND	17.0193
92	hsa-miR-148a-4373130	0.674085	2.55251	0.307782	ND	1.07056	1.84068	0.937433	ND	222.444	2.16016	0.334553	1.49387	2.04186	1.13548
93	hsa-miR-148b-4373129	0.663664	1.32418	0.626595	ND	0.547265	0.955429	0.924181	ND	106.144	1.04711	0.679378	0.75795	4.07679	1.14402
94	hsa-miR-149-4373128	0.139973	0.0885991	ND	ND	15.8455	13.8115	0.787064	ND	0.0927346	ND	ND	ND	ND	1.03523
95	hsa-miR-151-4373179	3.26495	1.40235	5.36092	ND	1.01786	1.66182	0.395564	ND	186.536	1.17087	1.3859	0.590934	0.431167	2.03497
96	hsa-miR-152-4373126	2.98918	0.467853	1.25437	ND	0.229864	2.03097	1.79609	ND	11.6969	0.978792	0.672032	1.3138	16.243	2.05005
97	hsa-miR-153-4373125	ND	11.555	ND	ND	ND	ND	ND	ND	ND	ND	ND	ND	14.5507	ND
98	hsa-miR-155-4373124	2.26484	1.41812	1.58088	1.1851	0.794166	2.4245	0.875687	1.5005	11.965	1.04021	1.21028	1.57502	0.979722	2.08824
99	hsa-miR-181b-4373116	2.23921	0.705721	1.58302	1.4638	0.789298	1.20059	0.878475	0.9126	5.84134	0.517084	0.603395	0.794927	0.98038	0.512672
100	hsa-miR-181c-4373115	0.984797	1.45649	0.796886	ND	0.19632	1.18031	0.867499	ND	3.10116	1.05249	1.21041	0.841803	1.01179	0.503693
101	hsa-miR-181d-4373180	2.21753	0.721493	1.58906	ND	0.386993	1.20674	0.884202	ND	2.88258	0.259678	0.615039	0.390515	0.952706	1.04489
102	hsa-miR-182-4373271	3.46703	1.42138	0.320764	ND	0.485552	0.422911	1.58784	ND	0.730663	4.70965	0.171594	1.20129	0.225273	2.09375
103	hsa-miR-182-4378066	ND	ND	ND	ND	ND	ND	ND	ND	ND	ND	ND	ND	ND	ND
104	hsa-miR-183-4373114	ND	ND	ND	ND	ND	ND	ND	ND	11.499	ND	ND	0.157264	ND	ND
105	hsa-miR-184-4373113	ND	ND	ND	ND	ND	ND	ND	ND	ND	0.515424	ND	ND	1.91145	ND
106	hsa-miR-185-4373181	ND	20.5751	ND	1.0506	ND	ND	ND	1.1849	ND	ND	28.2693	ND	ND	ND
107	hsa-miR-186-4373112	3.35382	1.40771	1.31563	0.9705	0.485534	0.831563	1.62326	1.2128	11.7101	0.288401	1.38866	0.571266	1.78206	1.02145
108	hsa-miR-187-4373111	0.0259747	1.43529	0.64381	ND	0.984354	0.0257792	1.61337	ND	22.891	4.72014	1.37956	2.39401	28.9379	2.0997
109	hsa-miR-189-4378067	ND	ND	ND	ND	ND	ND	ND	ND	ND	ND	ND	0.180944	ND	0.121809
110	hsa-miR-190-4373110	ND	11.5713	10.52	ND	ND	7.05834	ND	ND	ND	39.5937	ND	ND	30.4232	8.36004
111	hsa-miR-191-4373109	2.30757	0.704587	1.57511	0.9176	0.791997	1.19255	0.873342	1.4978	5.68314	0.518913	1.21511	0.79164	0.974938	0.513918
112	hsa-miR-192-4373108	1.3928	1.30312	0.619599	ND	2.0684	0.959266	0.914937	ND	6.77597	0.523536	1.38407	0.759654	2.05573	2.26138
113	hsa-miR-193a-4373107	1.61998	0.361787	0.654776	ND	0.479148	14.0491	1.57763	ND	1.48378	0.0726527	1.40435	5.14548	0.886488	0.513089
114	hsa-miR-193b-4373185	1.61203	1.38658	1.30505	ND	0.984113	0.102083	1.58959	ND	1.41386	ND	2.91505	1.1847	0.107088	1.04288
115	hsa-miR-194-4373106	1.38456	2.63114	0.307761	1.0277	2.2377	0.952953	3.69502	1.7649	27.9212	2.08858	0.676522	1.47465	4.17568	1.12985
116	hsa-miR-195-4373105	2.15267	1.2202	2.55064	0.9697	0.26896	0.448336	0.737169	1.1196	5.86706	1.45861	0.845936	0.374666	1.11764	0.992399
117	hsa-miR-196a-4373104	ND	1.36652	ND	ND	0.0636836	ND	0.102401	ND	ND	4.91228	0.0883662	0.552737	ND	0.0636008
118	hsa-miR-196b-4373103	0.196489	0.0863451	2.61487	1.0449	8.04717	13.8528	3.26054	1.6352	ND	0.286543	1.40645	2.55225	0.834313	1.03734
119	hsa-miR-197-4373102	1.6998	0.704652	0.64971	ND	0.936836	0.854533	1.62343	ND	1.4065	1.14472	0.704262	0.595948	0.904478	1.03301
120	hsa-miR-198-4373101	ND	ND	ND	ND	ND	ND	ND	ND	ND	ND	ND	ND	ND	ND
121	hsa-miR-199a-4373272	ND	ND	ND	ND	ND	ND	ND	ND	ND	ND	ND	ND	ND	ND
122	hsa-miR-199a-4378068	0.853328	1.23982	0.776122	ND	1.19371	1.04302	3.08806	ND	23.2313	1.71039	1.34141	35.4142	4.0641	3.59497
123	hsa-miR-199b-4373100	ND	ND	ND	ND	ND	ND	ND	ND	ND	ND	ND	ND	ND	ND
124	hsa-miR-200a-4373273	ND	ND	ND	ND	ND	ND	ND	ND	ND	ND	9.84919	ND	ND	ND
125	hsa-miR-200a-4378069	1.05105	10.2756	0.620473	ND	17.5075	ND	0.180456	ND	ND	46.6057	12.8792	24.063	2.41526	16.4471
126	hsa-miR-200b-4381028	ND	ND	1.20434	ND	ND	15.9979	24.8766	ND	ND	0.18034	25.3429	9.04312	ND	2.30276
127	hsa-miR-200c-4373096	2.26497	2.93498	1.61219	0.8779	0.389849	4.97058	0.880303	1.4294	6.01234	0.52878	0.603983	0.815029	1.00121	0.510473
128	hsa-miR-202-4373274	ND	ND	ND	ND	ND	ND	ND	ND	ND	ND	ND	ND	ND	ND
129	hsa-miR-202-4378075	ND	ND	ND	ND	ND	ND	ND	ND	ND	5.57891	ND	ND	0.295843	15.6771
130	hsa-miR-203-4373095	ND	ND	ND	ND	0.0630614	ND	ND	ND	ND	ND	ND	24.7035	ND	0.0690893
131	hsa-miR-204-4373094	ND	21.6302	20.7391	ND	ND	ND	ND	ND	ND	ND	ND	13.7989	33.1734	ND
132	hsa-miR-205-4373093	ND	ND	ND	ND	ND	ND	ND	ND	ND	ND	ND	ND	ND	ND
133	hsa-miR-206-4373092	0.177669	10.6886	2.51917	ND	17.6987	ND	0.0562883	ND	28.7724	ND	0.0427758	1.46194	ND	0.0697746
134	hsa-miR-208-4373091	ND	ND	ND	ND	ND	ND	ND	ND	ND	ND	ND	ND	ND	ND
135	hsa-miR-210-4373089	1.39086	0.914792	0.621483	0.7751	0.892773	2.00081	0.886104	0.6717	97.4555	1.94111	1.34493	4.87412	4.14393	1.99028
136	hsa-miR-211-4373088	ND	ND	ND	ND	ND	ND	ND	ND	ND	ND	ND	ND	ND	ND
137	hsa-miR-213-4373086	0.955688	0.706671	0.660017	ND	0.240574	0.417004	3.23366	ND	48.317	1.2023	2.73491	0.611372	7.31117	66.9661
138	hsa-miR-214-4373085	ND	ND	0.079105	ND	ND	13.8944	ND	ND	ND	0.587464	0.041812	0.0723761	ND	0.997364
139	hsa-miR-215-4373084	17.9045	ND	ND	ND	ND	ND	ND	ND	ND	ND	ND	ND	ND	ND
140	hsa-miR-216-4373083	ND	0.0398052	ND	ND	ND	ND	15.4404	ND	ND	ND	ND	ND	ND	ND
141	hsa-miR-217-4373082	ND	ND	ND	ND	ND	ND	ND	ND	ND	ND	ND	ND	0.249753	ND
142	hsa-miR-218-4373081	ND	0.172433	13.1692	ND	1.63914	0.145751	ND	ND	ND	ND	0.0716979	10.4429	ND	0.12275
143	hsa-miR-219-4373080	ND	ND	12.1186	ND	ND	ND	ND	ND	24.9734	ND	ND	ND	ND	ND
144	hsa-miR-220-4373078	ND	ND	ND	ND	ND	ND	ND	ND	ND	ND	ND	ND	59.5273	34.34
145	hsa-miR-221-4373077	2.2316	0.713862	1.62326	ND	0.779088	4.74038	1.74752	ND	24.2373	2.07072	1.23215	0.772252	0.492922	0.511081
146	hsa-miR-222-4373076	2.81841	0.955588	1.25967	0.7155	0.973064	0.997469	0.898671	1.7399	23.0871	2.02891	0.671775	0.625189	2.06305	0.512293
147	hsa-miR-223-4373075	2.21387	0.70143	1.58772	0.9604	0.830284	1.1973	1.77982	1.72	11.5956	0.519977	0.605632	1.63753	0.975837	1.03398
148	hsa-miR-224-4373187	ND	ND	ND	ND	ND	ND	ND	ND	ND	ND	ND	0.185387	ND	ND
149	hsa-miR-296-4373066	ND	1.00855	1.23681	ND	0.514721	0.0600855	3.71711	ND	22.2164	0.125379	43.7224	2.45343	2.05009	0.48912
150	hsa-miR-299-3p-4373189	ND	ND	ND	ND	ND	ND	ND	ND	ND	ND	ND	ND	ND	ND
151	hsa-miR-299-5p-4373188	ND	ND	ND	ND	ND	ND	0.114037	ND	ND	ND	ND	ND	ND	ND
152	hsa-miR-301-4373064	ND	0.35925	0.39012	ND	0.391877	0.60013	7.06825	ND	47.4456	2.05633	1.2584	3.30405	3.9649	4.14891
153	hsa-miR-302a-4373275	ND	ND	ND	2.1785	ND	ND	ND	0.8118	ND	ND	ND	ND	ND	ND
154	hsa-miR-302a-4378070	ND	ND	ND	2.1785	ND	ND	ND	0.8118	ND	ND	ND	ND	ND	ND
155	hsa-miR-302b-4373276	ND	ND	ND	0.86	ND	ND	ND	1.3596	ND	ND	ND	ND	ND	ND
156	hsa-miR-302b-4378071	ND	ND	ND	0.86	ND	ND	ND	1.3596	ND	ND	ND	ND	ND	ND
157	hsa-miR-302c-4373277	ND	ND	ND	0.4826	ND	ND	ND	1.3596	ND	ND	ND	ND	64.7754	ND
158	hsa-miR-302c-4378072	ND	ND	ND	0.4826	ND	ND	ND	1.3596	ND	0.687576	ND	ND	ND	ND
159	hsa-miR-302d-4373063	ND	ND	ND	ND	ND	ND	ND	ND	ND	ND	ND	ND	ND	ND
160	hsa-miR-320-4373055	3.36871	1.43566	0.664723	ND	1.89942	0.847384	1.59717	ND	5.82821	1.19312	1.37679	1.19544	0.888507	0.503575
161	hsa-miR-323-4373054	ND	ND	ND	ND	ND	ND	ND	ND	ND	ND	ND	ND	ND	ND
162	hsa-miR-324-3p-4373053	1.4028	0.969828	2.56779	ND	0.527385	0.996526	0.897862	ND	3.07568	2.04115	0.656898	0.625564	1.97417	1.02038
163	hsa-miR-324-5p-4373052	5.83849	0.472172	0.617482	ND	3.78857	2.00131	0.903787	ND	48.9006	0.498096	1.35254	1.31929	0.124471	1.01046
164	hsa-miR-325-4373051	ND	ND	ND	ND	ND	ND	ND	ND	ND	ND	ND	ND	ND	ND
165	hsa-miR-326-4373050	1.38118	1.41877	0.598802	ND	0.390304	0.0262173	52.2272	ND	24.5812	0.303702	0.0217409	0.516829	57.1672	15.8924
166	hsa-miR-328-4373049	0.771156	1.40583	1.31519	ND	0.24237	1.69656	1.64716	ND	3.11038	1.20066	0.68058	0.596612	0.890218	1.02088
167	hsa-miR-329-4373191	ND	ND	ND	ND	ND	ND	ND	ND	ND	ND	ND	ND	ND	ND
168	hsa-miR-330-4373047	0.764401	1.3192	4.99845	ND	1.28392	0.923035	0.922177	ND	1.73669	0.136417	1.44151	2.80243	0.119396	0.60597
169	hsa-miR-331-4373046	3.29316	1.45855	1.30444	ND	0.501086	0.840715	0.793879	ND	11.1243	0.593272	1.39322	0.587874	1.82133	2.11413
170	hsa-miR-335-4373045	11.4544	0.642916	0.0765056	ND	ND	0.943109	0.890112	ND	1.73588	0.259767	ND	1.44798	ND	1.15311
171	hsa-miR-337-4373044	ND	ND	ND	ND	ND	ND	ND	ND	ND	ND	ND	ND	ND	ND
172	hsa-miR-338-4373043	2.14289	1.26944	1.5314	ND	ND	1.05016	3.10208	ND	ND	0.20749	0.344289	0.0653658	1.02396	122.722
173	hsa-miR-339-4373042	5.5989	2.86334	0.648936	ND	0.252062	0.857451	3.2297	ND	ND	1.16374	1.38736	0.625799	1.75361	2.1158
174	hsa-miR-340-4373041	3.37323	2.88586	1.30327	ND	0.987944	0.852267	0.786969	ND	193.124	0.300185	0.699093	0.591978	0.442522	1.04167
175	hsa-miR-342-4373040	1.71525	1.43336	0.657911	ND	0.876344	0.84466	0.801518	ND	2.92046	1.16739	1.38694	1.19412	0.886696	1.04122
176	hsa-miR-345-4373039	1.11215	1.45634	1.61167	ND	0.390651	1.20929	0.880215	ND	11.4099	0.520002	1.22093	1.58861	1.95901	0.513114
177	hsa-miR-361-4373035	14.3896	11.5148	0.645647	ND	3.87177	0.831492	1.63084	ND	5.58611	1.17083	1.3834	0.584936	1.77656	2.08197
178	hsa-miR-362-4378092	1.99679	1.28611	1.30494	ND	2.1242	0.901483	1.52561	ND	5.62338	1.42021	1.70356	0.370411	1.14361	0.501116
179	hsa-miR-363-4380917	ND	0.0794037	ND	ND	ND	ND	ND	ND	ND	0.351445	ND	0.066653	ND	ND
180	hsa-miR-365-4373194	1.60551	0.6974	0.646084	ND	1.03306	0.840174	0.801059	ND	5.75841	0.59099	0.690445	1.18035	0.892977	0.516976
181	hsa-miR-367-4373034	ND	ND	ND	ND	ND	ND	ND	ND	ND	ND	ND	ND	ND	ND
182	hsa-miR-368-4373033	ND	ND	ND	ND	ND	ND	ND	ND	ND	ND	ND	ND	ND	ND
183	hsa-miR-369-3p-4373032	ND	ND	ND	ND	ND	ND	ND	ND	ND	ND	ND	ND	ND	ND
184	hsa-miR-369-5p-4373195	ND	ND	ND	ND	ND	ND	ND	ND	ND	ND	ND	ND	ND	ND
185	hsa-miR-371-4373030	ND	ND	ND	ND	ND	0.0629895	ND	ND	ND	ND	ND	ND	ND	ND
186	hsa-miR-372-4373029	ND	11.5347	ND	ND	ND	ND	ND	ND	ND	ND	ND	ND	ND	ND
187	hsa-miR-373-4373279	ND	ND	ND	ND	ND	ND	ND	ND	ND	ND	ND	ND	ND	ND
188	hsa-miR-373-4378073	ND	ND	ND	ND	ND	ND	ND	ND	ND	ND	ND	ND	ND	ND
189	hsa-miR-374-4373028	3.48491	0.703057	1.30597	ND	0.964426	0.416517	0.804138	ND	5.5816	0.588809	0.700278	0.291438	0.882077	1.04501
190	hsa-miR-375-4373027	17.9518	ND	0.0947609	ND	0.960041	ND	57.5398	ND	24.7257	ND	1.18722	106.193	ND	2.02446
191	hsa-miR-376a-4373026	ND	ND	ND	ND	ND	ND	ND	ND	ND	ND	ND	ND	ND	ND
192	hsa-miR-376a-4378104	0.297867	ND	ND	ND	ND	ND	0.1966	ND	ND	ND	ND	ND	ND	ND
193	hsa-miR-376b-4373196	ND	ND	ND	ND	ND	ND	ND	ND	ND	ND	ND	ND	ND	ND
194	hsa-miR-378-4373024	4.56666	1.43813	0.786271	ND	0.787593	0.0362895	1.77714	ND	11.5646	1.0696	0.60709	0.387603	0.496981	0.51009
195	hsa-miR-379-4373023	22.63	10.6092	20.3353	ND	17.2209	ND	0.226823	ND	ND	70.3488	ND	ND	16.8431	0.142248
196	hsa-miR-380-3p-4373022	ND	ND	ND	ND	ND	ND	ND	ND	ND	ND	ND	ND	ND	ND
197	hsa-miR-380-5p-4373021	ND	ND	ND	ND	ND	ND	ND	ND	ND	ND	ND	ND	ND	ND
198	hsa-miR-381-4373020	ND	ND	ND	ND	ND	ND	ND	ND	ND	ND	ND	ND	ND	ND
199	hsa-miR-382-4373019	ND	ND	ND	ND	ND	ND	ND	ND	ND	ND	ND	ND	ND	ND
200	hsa-miR-383-4373018	ND	ND	ND	ND	ND	ND	ND	ND	ND	ND	ND	ND	ND	ND
201	hsa-miR-409-5p-4373197	ND	ND	ND	ND	ND	ND	ND	ND	ND	ND	ND	ND	ND	ND
202	hsa-miR-410-4378093	ND	ND	ND	ND	ND	ND	ND	ND	ND	ND	ND	ND	ND	ND
203	hsa-miR-411-4381013	ND	ND	ND	ND	ND	ND	ND	ND	ND	ND	ND	ND	ND	ND
204	hsa-miR-412-4373199	ND	ND	ND	ND	ND	ND	ND	ND	ND	ND	ND	ND	ND	ND
205	hsa-miR-422a-4373200	3.63738	1.41716	1.25292	ND	0.856824	ND	ND	ND	ND	0.291999	1.4649	1.02388	ND	0.97026
206	hsa-miR-422b-4373016	1.68807	ND	1.27303	ND	1.44824	ND	0.81601	ND	0.020808	0.0044757	0.740581	1.29604	472.449	0.555945
207	hsa-miR-423-4373015	2.79476	0.958634	1.26106	1.3024	0.476514	2.03442	0.896952	1.1934	2.9223	0.493836	0.676931	0.319808	0.508174	0.997526
208	hsa-miR-424-4373201	3.54291	1.27664	0.796234	1.3519	1.54513	0.520429	2.81799	1.6027	ND	0.0526573	0.672213	0.588187	0.0290322	0.00731502
209	hsa-miR-425-4373202	1.71204	1.42085	0.640246	1.1281	0.12057	0.829981	1.61289	1.1596	5.70773	1.18235	1.36928	0.611806	1.79111	0.256317
210	hsa-miR-425-5p-4380926	4.04929	1.55972	1.23541	ND	0.774833	0.570891	1.54271	ND	11.9959	0.568115	1.72387	1.16352	2.20961	1.09956
211	hsa-miR-429-4373203	ND	ND	ND	ND	ND	ND	ND	ND	ND	ND	ND	ND	ND	ND
212	hsa-miR-432-4373280	ND	ND	ND	ND	ND	ND	ND	ND	ND	ND	ND	ND	ND	ND
213	hsa-miR-432-4378076	0.202888	10.6199	ND	ND	8.12716	ND	1.64768	ND	0.182572	0.682307	1.61555	0.177747	ND	8.36999
214	hsa-miR-433-4373205	ND	2.61631	ND	ND	ND	ND	ND	ND	0.243435	ND	21.8469	ND	ND	0.142541
215	hsa-miR-448-4373206	ND	ND	ND	ND	ND	ND	ND	ND	ND	ND	ND	ND	ND	ND
216	hsa-miR-449-4373207	0.17751	0.116985	2.50802	ND	ND	16.5016	0.111348	ND	23.6681	ND	ND	1.31993	ND	16.7693
217	hsa-miR-449b-4381011	ND	0.179009	0.0382122	ND	0.855231	ND	3.24674	ND	2.01581	0.357882	12.8298	ND	ND	9.64142
218	hsa-miR-450-4373208	ND	ND	ND	ND	9.99582	ND	ND	ND	ND	0.422938	0.0848961	1.01557	ND	15.4737
219	hsa-miR-451-4373209	ND	0.0772553	1.51952	ND	ND	ND	0.755235	ND	ND	ND	0.0427947	0.132622	ND	0.914067
220	hsa-miR-452-4373281	ND	ND	ND	ND	ND	ND	ND	ND	ND	ND	ND	ND	ND	ND
221	hsa-miR-452-4378077	ND	ND	ND	ND	0.086995	ND	25.4335	ND	ND	ND	ND	ND	ND	ND
222	hsa-miR-453-4373210	ND	0.0771137	ND	ND	ND	ND	ND	ND	ND	ND	ND	ND	ND	ND
223	hsa-miR-484-4381032	4.1891	1.28464	0.621002	ND	0.844639	0.980738	1.61617	ND	13.6936	1.45219	0.764492	1.01513	1.25949	0.592894
224	hsa-miR-485-3p-4378095	ND	ND	11.7884	ND	ND	ND	ND	ND	12.001	ND	1.44517	ND	ND	ND
225	hsa-miR-485-5p-4373212	ND	ND	ND	ND	ND	ND	ND	ND	ND	ND	ND	ND	ND	ND
226	hsa-miR-486-4378096	3.65934	1.30641	1.56169	ND	0.326934	0.132402	0.77078	ND	2.8797	3.31138	1.37403	0.53077	1.01288	1.85123
227	hsa-miR-487b-4378102	ND	ND	ND	ND	0.101693	ND	ND	ND	ND	ND	ND	ND	ND	ND
228	hsa-miR-488-4373213	ND	ND	ND	ND	ND	ND	ND	ND	ND	ND	ND	ND	ND	ND
229	hsa-miR-489-4373214	ND	21.3196	ND	ND	ND	ND	ND	ND	ND	0.257036	ND	ND	16.9233	ND
230	hsa-miR-490-4373215	ND	ND	ND	ND	ND	ND	ND	ND	ND	ND	ND	ND	ND	ND
231	hsa-miR-491-4373216	0.834407	0.0877833	1.3422	ND	0.915277	ND	1.62054	ND	ND	2.37146	1.40137	1.13691	0.110709	0.0315986
232	hsa-miR-492-4373217	ND	ND	ND	ND	ND	ND	ND	ND	ND	ND	43.4749	ND	ND	ND
233	hsa-miR-493-4373218	ND	ND	ND	ND	ND	ND	ND	ND	ND	ND	ND	ND	ND	ND
234	hsa-miR-494-4373219	ND	ND	ND	ND	ND	ND	ND	ND	ND	ND	ND	ND	33.915	ND
235	hsa-miR-496-4373221	ND	ND	ND	ND	ND	ND	ND	ND	ND	ND	ND	ND	ND	ND
236	hsa-miR-497-4373222	0.0829164	ND	0.0746042	ND	ND	ND	ND	ND	ND	ND	22.5398	ND	0.251637	ND
237	hsa-miR-500-4373225	1.61232	2.87905	0.656074	ND	0.47829	3.32823	6.51503	ND	46.349	0.0727694	0.671056	0.0183225	1.82547	8.41098
238	hsa-miR-501-4373226	2.88938	0.951329	1.22141	ND	0.261308	4.08861	0.91882	ND	ND	0.477245	0.336248	0.350029	1.03981	1.04053
239	hsa-miR-502-4373227	28.0269	1.4031	1.32995	ND	0.956414	ND	ND	ND	23.1258	0.294523	0.0430407	0.150818	0.0545731	0.506954
240	hsa-miR-503-4373228	31.2635	1.28279	ND	ND	ND	ND	12.6714	ND	ND	0.413467	ND	ND	ND	ND
241	hsa-miR-504-4373229	ND	ND	ND	ND	ND	ND	ND	ND	ND	ND	ND	ND	ND	ND
242	hsa-miR-505-4373230	ND	ND	ND	ND	ND	ND	ND	ND	ND	ND	ND	ND	ND	ND
243	hsa-miR-506-4373231	ND	10.9317	9.83524	ND	ND	7.67768	15.2309	ND	ND	33.3618	23.3952	ND	33.8101	19.5858
244	hsa-miR-507-4373232	ND	ND	ND	ND	ND	ND	ND	ND	ND	ND	ND	ND	ND	ND
245	hsa-miR-508-4373233	ND	ND	ND	ND	ND	ND	ND	ND	ND	ND	ND	ND	ND	ND
246	hsa-miR-509-4373234	ND	ND	ND	ND	ND	ND	ND	ND	ND	ND	ND	ND	ND	ND
247	hsa-miR-510-4373235	ND	ND	ND	ND	ND	ND	ND	ND	ND	ND	ND	ND	ND	ND
248	hsa-miR-511-4373236	2.85933	0.95845	0.620218	ND	0.474283	0.488028	0.913025	ND	2.98943	0.499989	0.669525	1.33069	1.03519	1.01315
249	hsa-miR-512-3p-4381034	ND	ND	ND	ND	ND	ND	ND	ND	ND	ND	ND	ND	ND	ND
250	hsa-miR-512-5p-4373238	ND	ND	ND	ND	ND	ND	ND	ND	ND	ND	ND	ND	ND	ND
251	hsa-miR-513-4373239	ND	ND	ND	ND	ND	ND	ND	ND	ND	ND	ND	ND	ND	ND
252	hsa-miR-514-4373240	ND	ND	ND	ND	ND	ND	ND	ND	ND	ND	ND	ND	ND	ND
253	hsa-miR-515-3p-4373241	ND	ND	ND	ND	ND	ND	ND	ND	ND	ND	ND	ND	17.2446	ND
254	hsa-miR-515-5p-4373242	ND	ND	ND	ND	ND	ND	ND	ND	ND	ND	ND	ND	ND	ND
255	hsa-miR-516-5p-4378099	ND	ND	ND	ND	ND	ND	ND	ND	ND	ND	ND	ND	ND	ND
256	hsa-miR-517-4378078	ND	ND	ND	ND	ND	ND	ND	ND	ND	ND	ND	ND	ND	ND
257	hsa-miR-517a-4373243	ND	ND	ND	ND	ND	ND	ND	ND	ND	33.286	ND	ND	ND	ND
258	hsa-miR-517b-4373244	ND	ND	ND	ND	ND	ND	ND	ND	ND	ND	ND	ND	ND	ND
259	hsa-miR-517c-4373264	ND	ND	ND	ND	ND	ND	ND	ND	ND	ND	ND	ND	ND	ND
260	hsa-miR-518a-4373186	ND	ND	0.0768309	ND	ND	0.0591024	ND	ND	ND	ND	ND	ND	ND	ND
261	hsa-miR-518b-4373246	ND	ND	0.151876	ND	ND	ND	1.6352	ND	0.177207	33.4016	1.32579	10.0639	16.726	0.977073
262	hsa-miR-518c-4373247	ND	ND	0.076038	ND	ND	ND	0.230927	ND	0.173775	ND	ND	ND	ND	0.127758
263	hsa-miR-518c-4378082	ND	ND	ND	ND	0.0755811	ND	ND	ND	ND	ND	ND	ND	ND	ND
264	hsa-miR-518d-4373248	ND	ND	ND	ND	ND	ND	ND	ND	ND	ND	ND	ND	ND	ND
265	hsa-miR-518e-4373265	ND	0.243179	0.152796	ND	15.0589	16.9124	ND	ND	ND	ND	21.5979	ND	ND	ND
266	hsa-miR-518f-4378083	ND	ND	26.9157	ND	0.524383	ND	0.0877298	ND	ND	6.83074	ND	8.2286	16.3243	0.0627031
267	hsa-miR-519b-4373250	ND	ND	ND	ND	ND	ND	ND	ND	ND	ND	ND	ND	ND	ND
268	hsa-miR-519c-4373251	ND	ND	ND	ND	ND	ND	ND	ND	ND	ND	ND	ND	ND	ND
269	hsa-miR-519d-4373266	ND	ND	ND	ND	ND	ND	ND	ND	ND	ND	ND	ND	ND	ND
270	hsa-miR-519e-4373267	ND	ND	ND	ND	ND	ND	ND	ND	ND	110.192	ND	ND	ND	ND
271	hsa-miR-520a-4373268	ND	ND	ND	ND	ND	ND	30.1701	ND	ND	ND	ND	ND	ND	ND
272	hsa-miR-520b-4373252	ND	ND	ND	ND	ND	0.0601862	ND	ND	ND	ND	ND	ND	ND	ND
273	hsa-miR-520c-4373253	ND	ND	ND	ND	ND	ND	ND	ND	ND	ND	ND	ND	ND	ND
274	hsa-miR-520d-4373254	ND	ND	ND	ND	ND	ND	ND	ND	ND	ND	ND	ND	ND	ND
275	hsa-miR-520e-4373255	ND	ND	ND	ND	ND	ND	ND	ND	ND	ND	ND	ND	ND	ND
276	hsa-miR-520f-4373256	ND	0.112303	ND	ND	ND	ND	ND	ND	ND	ND	ND	ND	ND	ND
277	hsa-miR-520g-4373257	ND	ND	10.2252	ND	ND	ND	ND	ND	ND	ND	ND	ND	0.12962	ND
278	hsa-miR-520h-4373258	ND	ND	ND	ND	ND	ND	ND	ND	ND	ND	ND	ND	16.8656	ND
279	hsa-miR-521-4373259	ND	ND	ND	ND	ND	ND	ND	ND	ND	ND	ND	ND	ND	ND
280	hsa-miR-522-4373245	ND	ND	ND	ND	ND	ND	ND	ND	ND	ND	ND	ND	ND	ND
281	hsa-miR-523-4373260	ND	ND	ND	ND	ND	ND	ND	ND	ND	ND	ND	ND	ND	ND
282	hsa-miR-524-4378087	ND	ND	12.5851	ND	ND	8.33854	ND	ND	ND	55.7981	ND	ND	ND	ND
283	hsa-miR-526b-4378080	ND	0.0788866	ND	ND	ND	ND	ND	ND	ND	ND	ND	ND	15.6788	ND
284	hsa-miR-532-4380928	4.27419	0.784232	1.25993	ND	0.783388	1.17714	0.746173	ND	12.5113	0.568106	1.74756	0.286006	1.10469	1.12826
285	hsa-miR-542-5p-4378105	ND	ND	ND	ND	ND	ND	ND	ND	ND	ND	ND	0.138693	ND	ND
286	hsa-miR-544-4380919	ND	ND	ND	ND	ND	ND	ND	ND	ND	ND	ND	ND	ND	ND
287	hsa-miR-545-4380918	ND	ND	ND	ND	ND	0.146529	0.184499	ND	ND	ND	0.201954	ND	ND	ND
288	hsa-miR-548a-4380948	ND	ND	ND	ND	ND	ND	0.0913756	ND	ND	ND	ND	ND	17.4114	ND
289	hsa-miR-548b-4380951	ND	ND	ND	ND	ND	ND	ND	ND	ND	ND	ND	ND	ND	ND
290	hsa-miR-548c-4380993	ND	ND	ND	ND	ND	ND	ND	ND	ND	ND	ND	ND	ND	ND
291	hsa-miR-548d-4381008	ND	0.095725	ND	ND	ND	ND	ND	ND	ND	ND	ND	2.32813	ND	ND
292	hsa-miR-549-4380921	ND	ND	ND	ND	ND	ND	ND	ND	ND	ND	ND	ND	ND	ND
293	hsa-miR-550-4380954	2.17839	0.786394	1.25456	ND	0.773322	10.1442	0.767956	ND	3.26626	2.24658	0.872374	0.280818	1.02701	2.21502
294	hsa-miR-551a-4380929	ND	ND	ND	ND	ND	ND	ND	ND	ND	ND	ND	ND	ND	ND
295	hsa-miR-551b-4380945	ND	ND	ND	ND	ND	ND	ND	ND	ND	ND	ND	ND	ND	9.02532
296	hsa-miR-552-4380930	ND	ND	ND	ND	ND	ND	ND	ND	ND	ND	ND	ND	ND	ND
297	hsa-miR-553-4380931	ND	ND	ND	ND	ND	ND	ND	ND	ND	ND	ND	ND	ND	ND
298	hsa-miR-554-4380932	ND	0.201755	ND	ND	ND	ND	ND	ND	ND	ND	ND	ND	ND	ND
299	hsa-miR-555-4380933	ND	ND	ND	ND	ND	ND	ND	ND	ND	ND	ND	ND	ND	ND
300	hsa-miR-556-4380934	ND	ND	ND	ND	ND	ND	ND	ND	ND	ND	0.0924898	ND	ND	ND
301	hsa-miR-558-4380936	ND	ND	ND	ND	ND	ND	ND	ND	ND	ND	ND	ND	ND	ND
302	hsa-miR-562-4380939	ND	ND	ND	ND	ND	ND	ND	ND	ND	ND	ND	ND	ND	ND
303	hsa-miR-563-4380940	ND	ND	ND	ND	ND	ND	ND	ND	ND	ND	ND	ND	ND	ND
304	hsa-miR-564-4380941	ND	ND	ND	ND	ND	ND	0.0919347	ND	ND	ND	ND	ND	ND	ND
305	hsa-miR-565-4380942	0.56592	0.392602	1.2494	ND	0.803991	0.293412	1.5549	ND	1.48484	1.13341	1.76307	0.278243	1.11667	0.552899
306	hsa-miR-566-4380943	ND	ND	ND	ND	ND	ND	ND	ND	ND	ND	ND	ND	ND	ND
307	hsa-miR-569-4380946	ND	ND	ND	ND	ND	ND	ND	ND	ND	ND	ND	ND	ND	ND
308	hsa-miR-570-4380947	ND	ND	ND	ND	ND	ND	ND	ND	ND	ND	ND	ND	ND	ND
309	hsa-miR-572-4381017	2.2022	0.320293	1.26652	ND	0.439487	0.971677	1.57145	ND	0.984282	1.39565	3.13082	0.526255	4.9168	1.21153
310	hsa-miR-575-4381020	ND	ND	10.4685	ND	ND	ND	0.0487903	ND	ND	ND	ND	ND	21.7369	0.610541
311	hsa-miR-576-4381021	36.8518	0.0792988	0.0770258	ND	0.896883	15.221	1.59733	ND	28.0652	0.351882	1.52653	1.08689	ND	0.639065
312	hsa-miR-578-4381022	ND	ND	ND	ND	ND	ND	ND	ND	ND	ND	ND	ND	ND	ND
313	hsa-miR-579-4381023	17.6781	ND	ND	ND	ND	ND	ND	ND	ND	ND	0.192399	ND	ND	ND
314	hsa-miR-580-4381024	ND	ND	ND	ND	ND	ND	ND	ND	ND	ND	ND	ND	ND	ND
315	hsa-miR-585-4381027	ND	ND	ND	ND	ND	ND	ND	ND	ND	ND	ND	ND	ND	ND
316	hsa-miR-586-4380949	ND	ND	ND	ND	ND	ND	ND	ND	ND	ND	ND	ND	ND	ND
317	hsa-miR-587-4380950	ND	ND	ND	ND	ND	ND	ND	ND	ND	ND	ND	ND	ND	ND
318	hsa-miR-588-4380952	ND	ND	ND	ND	ND	ND	ND	ND	ND	ND	ND	ND	ND	ND
319	hsa-miR-589-4380953	ND	ND	ND	ND	ND	ND	ND	ND	ND	ND	ND	ND	ND	ND
320	hsa-miR-591-4380955	ND	ND	ND	ND	ND	ND	ND	ND	ND	ND	ND	ND	ND	ND
321	hsa-miR-593-4380957	ND	ND	ND	ND	ND	ND	ND	ND	ND	ND	ND	ND	ND	ND
322	hsa-miR-594-4380958	1.01548	0.391921	0.61418	ND	0.792584	0.582066	1.53643	ND	1.45758	1.15184	1.76138	0.586254	2.18702	0.561544
323	hsa-miR-596-4380959	ND	ND	ND	ND	ND	ND	ND	ND	79.7606	ND	ND	ND	ND	ND
324	hsa-miR-597-4380960	ND	ND	ND	ND	ND	ND	ND	ND	ND	ND	ND	ND	ND	ND
325	hsa-miR-599-4380962	ND	ND	0.152619	ND	ND	ND	ND	ND	ND	ND	0.244306	ND	ND	ND
326	hsa-miR-600-4380963	ND	ND	ND	ND	ND	ND	ND	ND	ND	ND	ND	ND	ND	ND
327	hsa-miR-601-4380965	ND	ND	0.179258	ND	ND	0.166691	0.1835	ND	ND	4.68517	0.208665	9.23647	ND	8.57904
328	hsa-miR-603-4380972	ND	ND	ND	ND	ND	ND	ND	ND	ND	ND	ND	ND	ND	ND
329	hsa-miR-606-4380974	ND	ND	ND	ND	ND	ND	ND	ND	ND	ND	ND	ND	ND	ND
330	hsa-miR-607-4380975	ND	ND	ND	ND	ND	ND	ND	ND	ND	ND	ND	ND	ND	ND
331	hsa-miR-608-4380976	ND	ND	ND	ND	ND	ND	ND	ND	ND	ND	ND	ND	ND	ND
332	hsa-miR-609-4380978	ND	ND	ND	ND	ND	ND	ND	ND	ND	ND	ND	ND	ND	ND
333	hsa-miR-613-4380989	ND	ND	ND	ND	ND	ND	ND	ND	ND	ND	ND	ND	ND	ND
334	hsa-miR-614-4380990	ND	ND	ND	ND	ND	ND	ND	ND	ND	ND	ND	ND	ND	ND
335	hsa-miR-615-4380991	ND	ND	ND	ND	ND	ND	ND	ND	ND	ND	ND	ND	ND	ND
336	hsa-miR-616-4380992	4.41616	21.3963	0.0768604	ND	0.051392	0.0599693	0.0963683	ND	28.7081	ND	0.0474185	ND	41.9029	10.0432
337	hsa-miR-617-4380994	ND	ND	ND	ND	ND	ND	ND	ND	ND	ND	ND	ND	ND	ND
338	hsa-miR-618-4380996	ND	ND	0.154095	ND	ND	ND	0.190578	ND	ND	ND	ND	ND	42.6468	1.24621
339	hsa-miR-622-4380961	ND	ND	ND	ND	ND	ND	ND	ND	ND	ND	ND	ND	ND	18.4439
340	hsa-miR-624-4380964	ND	ND	ND	ND	ND	ND	ND	ND	ND	0.284589	ND	ND	ND	ND
341	hsa-miR-626-4380966	ND	ND	ND	ND	ND	ND	ND	ND	ND	ND	ND	ND	ND	ND
342	hsa-miR-627-4380967	ND	0.155908	1.37467	ND	ND	ND	0.0968944	ND	ND	0.690192	ND	0.128979	0.310701	ND
343	hsa-miR-629-4380969	1.06434	50.4142	0.628468	ND	0.748477	1.10104	0.385384	ND	24.4399	0.146014	0.0265348	0.289745	8.86132	2.22716
344	hsa-miR-630-4380970	ND	ND	9.78511	ND	0.103202	ND	ND	ND	ND	ND	ND	17.8581	ND	19.2183
345	hsa-miR-631-4380971	ND	ND	ND	ND	ND	ND	ND	ND	ND	ND	ND	ND	ND	ND
346	hsa-miR-633-4380979	ND	ND	ND	ND	ND	ND	ND	ND	ND	ND	ND	ND	ND	ND
347	hsa-miR-639-4380987	ND	ND	ND	ND	ND	ND	ND	ND	ND	ND	ND	ND	ND	ND
348	hsa-miR-642-4380995	1.05171	0.640722	0.307129	ND	0.204434	7.78846	3.17688	ND	57.8079	5.74359	0.765868	2.03079	1.28421	1.17937
349	hsa-miR-644-4380999	ND	21.4321	42.3373	ND	ND	32.5647	25.8215	ND	ND	387.327	96.3524	ND	322.158	78.7763
350	hsa-miR-645-4381000	ND	ND	ND	ND	ND	ND	ND	ND	ND	ND	ND	ND	ND	ND
351	hsa-miR-646-4381002	1.15162	ND	ND	ND	0.0512036	ND	6.55169	ND	0.113934	ND	1.48424	16.8612	0.153852	19.508
352	hsa-miR-647-4381003	ND	ND	ND	ND	ND	ND	ND	ND	ND	ND	ND	ND	ND	ND
353	hsa-miR-649-4381005	ND	ND	ND	ND	ND	ND	ND	ND	ND	ND	ND	ND	ND	ND
354	hsa-miR-650-4381006	2.3851	1.28068	1.3325	ND	0.10795	1.92468	0.849819	ND	0.434086	2.89616	0.72443	0.270643	1.24793	1.21207
355	hsa-miR-651-4381007	0.125728	ND	ND	ND	ND	ND	ND	ND	ND	ND	ND	ND	ND	ND
356	hsa-miR-652-4380927	ND	ND	ND	ND	ND	ND	ND	ND	ND	ND	ND	ND	ND	ND
357	hsa-miR-653-4381012	ND	ND	ND	ND	0.107405	ND	ND	ND	ND	ND	ND	ND	ND	ND
358	hsa-miR-654-4381014	ND	ND	ND	ND	ND	ND	ND	ND	ND	ND	ND	ND	ND	ND
359	hsa-miR-656-4380920	ND	ND	ND	ND	ND	ND	ND	ND	ND	ND	ND	ND	ND	ND
360	hsa-miR-657-4380922	ND	ND	38.6443	ND	0.0526864	19.5359	ND	ND	ND	ND	57.5265	ND	76.8451	36.3563
361	hsa-miR-658-4380923	ND	ND	ND	ND	ND	ND	ND	ND	ND	ND	ND	ND	ND	ND
362	hsa-miR-659-4380924	0.132921	ND	1.28011	ND	0.0471164	15.2855	25.4901	ND	0.114019	0.345204	0.192373	0.0640743	0.160101	4.99071
363	hsa-miR-660-4380925	2.16367	1.58956	1.22807	ND	0.74799	2.3354	1.55266	ND	49.3608	1.16091	0.861962	0.563676	1.06584	1.11047
364	hsa-miR-661-4381009	ND	ND	ND	ND	ND	ND	ND	ND	ND	ND	ND	ND	ND	ND
365	hsa-miR-662-4381010	ND	ND	ND	ND	ND	ND	ND	ND	ND	ND	ND	ND	ND	ND

## Sheet: marquage de quel que miR
		nomenclature PCR array	Nomenclature plaque microfluidique
				D3LX3H	D3LX6H
			hsa-let-7a-4373169	1.216	1.3295
			hsa-let-7b-4373168	0.9622	1.1017
			hsa-let-7c-4373167	1.1353	1.0528
			hsa-let-7d-4373166	1.1983	1.2693
			hsa-let-7e-4373165	1.0704	1.3087
			hsa-let-7f-4373164	1.2457	1.3955
			hsa-let-7g-4373163	1.4117	1.4386
			hsa-miR-1-4373161	#N/A	#N/A
			hsa-miR-7-4373014	0.9921	1.3612
			hsa-miR-9-4373285	1.1136	1.8296
			hsa-miR-9-4378074	1.1136	1.8296
			hsa-miR-10a-4373153	#N/A	#N/A
			hsa-miR-10b-4373152	#N/A	#N/A
			hsa-miR-15a-4373123	1.1937	0.9056
			hsa-miR-15b-4373122	1.0796	1.2326
			hsa-miR-16-4373121	0.9771	1.0929
			hsa-miR-17-3p-4373120	#N/A	#N/A
			hsa-miR-17-5p-4373119	1.1662	1.2113
			hsa-miR-18a-4373118	0.883	0.9492
			hsa-miR-18b-4373184	#N/A	#N/A
			hsa-miR-19a-4373099	1.328	0.9379
			hsa-miR-19b-4373098	1.2489	0.9561
			hsa-miR-20a-4373286	0.7262	1.1847
			hsa-miR-20b-4373263	#N/A	#N/A
			hsa-miR-21-4373090	0.9258	1.6159
			hsa-miR-22-4373079	0.7803	0.8645
			hsa-miR-23a-4373074	0.9782	1.6074
			hsa-miR-23b-4373073	1.1771	1.2943
			hsa-miR-24-4373072	1.0356	1.236
			hsa-miR-25-4373071	1.0014	1.428
			hsa-miR-26a-4373070	1.1998	1.4975
			hsa-miR-26b-4373069	1.0548	1.5519
			hsa-miR-27a-4373287	0.7083	1.0697
			hsa-miR-27b-4373068	1.0602	1.0204
			hsa-miR-28-4373067	0.933	1.475
			hsa-miR-29a-4373065	0.9202	1.0786
			hsa-miR-29c-4373289	0.7631	1.0786
			hsa-miR-33-4373048	#N/A	#N/A
			hsa-miR-30a-3p-4373062	#N/A	#N/A
			hsa-miR-30a-5p-4373061	1.0126	1.1938
			hsa-miR-30b-4373290	1.499	1.2554
			hsa-miR-30c-4373060	1.1741	1.4417
			hsa-miR-30d-4373059	1.0963	1.388
			hsa-miR-30e-3p-4373057	#N/A	#N/A
			hsa-miR-30e-5p-4373058	1.0483	1.0294
			hsa-miR-31-4373190	#N/A	#N/A
			hsa-miR-32-4373056	0.9883	0.9071
			hsa-miR-34a-4373278	#N/A	#N/A
			hsa-miR-34b-4373037	#N/A	#N/A
			hsa-miR-34c-4373036	#N/A	#N/A
			hsa-miR-92-4373013	#N/A	#N/A
			hsa-miR-93-4373012	0.9795	1.2062
			hsa-miR-95-4373011	#N/A	#N/A
			hsa-miR-96-4373010	0.7318	0.7806
			hsa-miR-98-4373009	#N/A	#N/A
			hsa-miR-99a-4373008	1.534	1.5907
			hsa-miR-99b-4373007	#N/A	#N/A
			hsa-miR-100-4373160	1.1071	1.8324
			hsa-miR-101-4373159	1.0285	0.8656
		hsa-miR-103a-3p	hsa-miR-103-4373158	#N/A	#N/A
			hsa-miR-105-4373157	#N/A	#N/A
			hsa-miR-106b-4373155	0.8502	1.0614
			hsa-miR-107-4373154	#N/A	#N/A
		hsa-miR-122-5p	hsa-miR-122a-4373151	#N/A	#N/A
		hsa-miR-124-3p	hsa-miR-124a-4373150	#N/A	#N/A
			hsa-miR-125a-4373149	0.9414	1.7899
			hsa-miR-125b-4373148	1.0449	1.5782
			hsa-miR-126-4373269	1.1438	1.4721
			hsa-miR-126-4378064	1.1438	1.4721
			hsa-miR-127-4373147	#N/A	#N/A
		hsa-miR-128	hsa-miR-128b-4373170	#N/A	#N/A
			hsa-miR-129-4373171	#N/A	#N/A
			hsa-miR-130a-4373145	0.8248	1.3765
			hsa-miR-130b-4373144	#N/A	#N/A
			hsa-miR-132-4373143	#N/A	#N/A
			hsa-miR-133a-4373142	#N/A	#N/A
			hsa-miR-133b-4373172	#N/A	#N/A
			hsa-miR-134-4373141	#N/A	#N/A
			hsa-miR-135a-4373140	#N/A	#N/A
			hsa-miR-135b-4373139	#N/A	#N/A
			hsa-miR-137-4373174	#N/A	#N/A
			hsa-miR-139-4373176	#N/A	#N/A
			hsa-miR-140-4373138	0.8796	1.2431
			hsa-miR-141-4373137	0.7644	0.7645
			hsa-miR-142-3p-4373136	1.2637	0.7707
			hsa-miR-142-5p-4373135	1.1435	0.6915
			hsa-miR-143-4373134	1.3468	0.8248
			hsa-miR-145-4373133	#N/A	#N/A
			hsa-miR-146a-4373132	1.3758	1.6276
			hsa-miR-146b-4373178	#N/A	#N/A
			hsa-miR-147-4373131	#N/A	#N/A
			hsa-miR-148a-4373130	#N/A	#N/A
			hsa-miR-148b-4373129	#N/A	#N/A
			hsa-miR-149-4373128	#N/A	#N/A
		hsa-miR-151a-5p	hsa-miR-151-4373179	#N/A	#N/A
			hsa-miR-152-4373126	#N/A	#N/A
			hsa-miR-153-4373125	#N/A	#N/A
			hsa-miR-155-4373124	1.6851	1.5005
			hsa-miR-181b-4373116	1.4638	0.9126
			hsa-miR-181c-4373115	#N/A	#N/A
			hsa-miR-181d-4373180	#N/A	#N/A
			hsa-miR-182-4373271	#N/A	#N/A
			hsa-miR-182-4378066	#N/A	#N/A
			hsa-miR-183-4373114	#N/A	#N/A
			hsa-miR-184-4373113	#N/A	#N/A
			hsa-miR-185-4373181	1.0506	1.1849
			hsa-miR-186-4373112	0.9705	1.2128
			hsa-miR-187-4373111	#N/A	#N/A
			hsa-miR-189-4378067	#N/A	#N/A
			hsa-miR-190-4373110	#N/A	#N/A
			hsa-miR-191-4373109	0.9176	1.4978
			hsa-miR-192-4373108	#N/A	#N/A
			hsa-miR-193a-4373107	#N/A	#N/A
			hsa-miR-193b-4373185	#N/A	#N/A
			hsa-miR-194-4373106	1.0277	1.7649
			hsa-miR-195-4373105	0.9697	1.1196
			hsa-miR-196a-4373104	#N/A	#N/A
			hsa-miR-196b-4373103	1.0449	1.6352
			hsa-miR-197-4373102	#N/A	#N/A
			hsa-miR-198-4373101	#N/A	#N/A
			hsa-miR-199a-4373272	#N/A	#N/A
			hsa-miR-199a-4378068	#N/A	#N/A
			hsa-miR-199b-4373100	#N/A	#N/A
			hsa-miR-200a-4373273	#N/A	#N/A
			hsa-miR-200a-4378069	#N/A	#N/A
			hsa-miR-200b-4381028	#N/A	#N/A
			hsa-miR-200c-4373096	0.8779	1.4294
			hsa-miR-202-4373274	#N/A	#N/A
			hsa-miR-202-4378075	#N/A	#N/A
			hsa-miR-203-4373095	#N/A	#N/A
			hsa-miR-204-4373094	#N/A	#N/A
			hsa-miR-205-4373093	#N/A	#N/A
			hsa-miR-206-4373092	#N/A	#N/A
			hsa-miR-208-4373091	#N/A	#N/A
			hsa-miR-210-4373089	0.7751	0.6717
			hsa-miR-211-4373088	#N/A	#N/A
			hsa-miR-213-4373086	#N/A	#N/A
			hsa-miR-214-4373085	#N/A	#N/A
			hsa-miR-215-4373084	#N/A	#N/A
			hsa-miR-216-4373083	#N/A	#N/A
			hsa-miR-217-4373082	#N/A	#N/A
			hsa-miR-218-4373081	#N/A	#N/A
			hsa-miR-219-4373080	#N/A	#N/A
			hsa-miR-220-4373078	#N/A	#N/A
			hsa-miR-221-4373077	#N/A	#N/A
			hsa-miR-222-4373076	0.7155	1.7399
			hsa-miR-223-4373075	0.9604	1.72
			hsa-miR-224-4373187	#N/A	#N/A
			hsa-miR-296-4373066	#N/A	#N/A
			hsa-miR-299-3p-4373189	#N/A	#N/A
			hsa-miR-299-5p-4373188	#N/A	#N/A
			hsa-miR-301-4373064	#N/A	#N/A
			hsa-miR-302a-4373275	2.1785	0.8118
			hsa-miR-302a-4378070	2.1785	0.8118
			hsa-miR-302b-4373276	0.86	1.3596
			hsa-miR-302b-4378071	0.86	1.3596
			hsa-miR-302c-4373277	0.4826	1.3596
			hsa-miR-302c-4378072	0.4826	1.3596
			hsa-miR-302d-4373063	#N/A	#N/A
		hsa-miR-320a	hsa-miR-320-4373055	#N/A	#N/A
			hsa-miR-323-4373054	#N/A	#N/A
			hsa-miR-324-3p-4373053	#N/A	#N/A
			hsa-miR-324-5p-4373052	#N/A	#N/A
			hsa-miR-325-4373051	#N/A	#N/A
			hsa-miR-326-4373050	#N/A	#N/A
			hsa-miR-328-4373049	#N/A	#N/A
			hsa-miR-329-4373191	#N/A	#N/A
			hsa-miR-330-4373047	#N/A	#N/A
			hsa-miR-331-4373046	#N/A	#N/A
			hsa-miR-335-4373045	#N/A	#N/A
			hsa-miR-337-4373044	#N/A	#N/A
			hsa-miR-338-4373043	#N/A	#N/A
			hsa-miR-339-4373042	#N/A	#N/A
			hsa-miR-340-4373041	#N/A	#N/A
			hsa-miR-342-4373040	#N/A	#N/A
			hsa-miR-345-4373039	#N/A	#N/A
			hsa-miR-361-4373035	#N/A	#N/A
			hsa-miR-362-4378092	#N/A	#N/A
			hsa-miR-363-4380917	#N/A	#N/A
			hsa-miR-365-4373194	#N/A	#N/A
			hsa-miR-367-4373034	#N/A	#N/A
			hsa-miR-368-4373033	#N/A	#N/A
			hsa-miR-369-3p-4373032	#N/A	#N/A
			hsa-miR-369-5p-4373195	#N/A	#N/A
			hsa-miR-371-4373030	#N/A	#N/A
			hsa-miR-372-4373029	#N/A	#N/A
			hsa-miR-373-4373279	#N/A	#N/A
			hsa-miR-373-4378073	#N/A	#N/A
		hsa-miR-374a-5p	hsa-miR-374-4373028	#N/A	#N/A
			hsa-miR-375-4373027	#N/A	#N/A
		hsa-miR-376c-3p	hsa-miR-376a-4373026	#N/A	#N/A
			hsa-miR-376a-4378104	#N/A	#N/A
			hsa-miR-376b-4373196	#N/A	#N/A
			hsa-miR-378-4373024	#N/A	#N/A
			hsa-miR-379-4373023	#N/A	#N/A
			hsa-miR-380-3p-4373022	#N/A	#N/A
			hsa-miR-380-5p-4373021	#N/A	#N/A
			hsa-miR-381-4373020	#N/A	#N/A
			hsa-miR-382-4373019	#N/A	#N/A
			hsa-miR-383-4373018	#N/A	#N/A
			hsa-miR-409-5p-4373197	#N/A	#N/A
			hsa-miR-410-4378093	#N/A	#N/A
			hsa-miR-411-4381013	#N/A	#N/A
			hsa-miR-412-4373199	#N/A	#N/A
			hsa-miR-422a-4373200	#N/A	#N/A
			hsa-miR-422b-4373016	#N/A	#N/A
			hsa-miR-423-4373015	1.3024	1.1934
			hsa-miR-424-4373201	1.3519	1.6027
			hsa-miR-425-4373202	1.1281	1.1596
			hsa-miR-425-5p-4380926	#N/A	#N/A
			hsa-miR-429-4373203	#N/A	#N/A
			hsa-miR-432-4373280	#N/A	#N/A
			hsa-miR-432-4378076	#N/A	#N/A
			hsa-miR-433-4373205	#N/A	#N/A
			hsa-miR-448-4373206	#N/A	#N/A
			hsa-miR-449-4373207	#N/A	#N/A
			hsa-miR-449b-4381011	#N/A	#N/A
			hsa-miR-450-4373208	#N/A	#N/A
			hsa-miR-451-4373209	#N/A	#N/A
			hsa-miR-452-4373281	#N/A	#N/A
			hsa-miR-452-4378077	#N/A	#N/A
			hsa-miR-453-4373210	#N/A	#N/A
			hsa-miR-484-4381032	#N/A	#N/A
			hsa-miR-485-3p-4378095	#N/A	#N/A
			hsa-miR-485-5p-4373212	#N/A	#N/A
			hsa-miR-486-4378096	#N/A	#N/A
			hsa-miR-487b-4378102	#N/A	#N/A
			hsa-miR-488-4373213	#N/A	#N/A
			hsa-miR-489-4373214	#N/A	#N/A
			hsa-miR-490-4373215	#N/A	#N/A
			hsa-miR-491-4373216	#N/A	#N/A
			hsa-miR-492-4373217	#N/A	#N/A
			hsa-miR-493-4373218	#N/A	#N/A
			hsa-miR-494-4373219	#N/A	#N/A
			hsa-miR-496-4373221	#N/A	#N/A
			hsa-miR-497-4373222	#N/A	#N/A
			hsa-miR-500-4373225	#N/A	#N/A
			hsa-miR-501-4373226	#N/A	#N/A
			hsa-miR-502-4373227	#N/A	#N/A
			hsa-miR-503-4373228	#N/A	#N/A
			hsa-miR-504-4373229	#N/A	#N/A
			hsa-miR-505-4373230	#N/A	#N/A
			hsa-miR-506-4373231	#N/A	#N/A
			hsa-miR-507-4373232	#N/A	#N/A
			hsa-miR-508-4373233	#N/A	#N/A
			hsa-miR-509-4373234	#N/A	#N/A
			hsa-miR-510-4373235	#N/A	#N/A
			hsa-miR-511-4373236	#N/A	#N/A
			hsa-miR-512-3p-4381034	#N/A	#N/A
			hsa-miR-512-5p-4373238	#N/A	#N/A
			hsa-miR-513-4373239	#N/A	#N/A
			hsa-miR-514-4373240	#N/A	#N/A
			hsa-miR-515-3p-4373241	#N/A	#N/A
			hsa-miR-515-5p-4373242	#N/A	#N/A
			hsa-miR-516-5p-4378099	#N/A	#N/A
			hsa-miR-517-4378078	#N/A	#N/A
			hsa-miR-517a-4373243	#N/A	#N/A
			hsa-miR-517b-4373244	#N/A	#N/A
			hsa-miR-517c-4373264	#N/A	#N/A
			hsa-miR-518a-4373186	#N/A	#N/A
			hsa-miR-518b-4373246	#N/A	#N/A
			hsa-miR-518c-4373247	#N/A	#N/A
			hsa-miR-518c-4378082	#N/A	#N/A
			hsa-miR-518d-4373248	#N/A	#N/A
			hsa-miR-518e-4373265	#N/A	#N/A
			hsa-miR-518f-4378083	#N/A	#N/A
			hsa-miR-519b-4373250	#N/A	#N/A
			hsa-miR-519c-4373251	#N/A	#N/A
			hsa-miR-519d-4373266	#N/A	#N/A
			hsa-miR-519e-4373267	#N/A	#N/A
			hsa-miR-520a-4373268	#N/A	#N/A
			hsa-miR-520b-4373252	#N/A	#N/A
			hsa-miR-520c-4373253	#N/A	#N/A
			hsa-miR-520d-4373254	#N/A	#N/A
			hsa-miR-520e-4373255	#N/A	#N/A
			hsa-miR-520f-4373256	#N/A	#N/A
			hsa-miR-520g-4373257	#N/A	#N/A
			hsa-miR-520h-4373258	#N/A	#N/A
			hsa-miR-521-4373259	#N/A	#N/A
			hsa-miR-522-4373245	#N/A	#N/A
			hsa-miR-523-4373260	#N/A	#N/A
			hsa-miR-524-4378087	#N/A	#N/A
			hsa-miR-526b-4378080	#N/A	#N/A
			hsa-miR-532-4380928	#N/A	#N/A
			hsa-miR-542-5p-4378105	#N/A	#N/A
			hsa-miR-544-4380919	#N/A	#N/A
			hsa-miR-545-4380918	#N/A	#N/A
			hsa-miR-548a-4380948	#N/A	#N/A
			hsa-miR-548b-4380951	#N/A	#N/A
			hsa-miR-548c-4380993	#N/A	#N/A
			hsa-miR-548d-4381008	#N/A	#N/A
			hsa-miR-549-4380921	#N/A	#N/A
			hsa-miR-550-4380954	#N/A	#N/A
			hsa-miR-551a-4380929	#N/A	#N/A
			hsa-miR-551b-4380945	#N/A	#N/A
			hsa-miR-552-4380930	#N/A	#N/A
			hsa-miR-553-4380931	#N/A	#N/A
			hsa-miR-554-4380932	#N/A	#N/A
			hsa-miR-555-4380933	#N/A	#N/A
			hsa-miR-556-4380934	#N/A	#N/A
			hsa-miR-558-4380936	#N/A	#N/A
			hsa-miR-562-4380939	#N/A	#N/A
			hsa-miR-563-4380940	#N/A	#N/A
			hsa-miR-564-4380941	#N/A	#N/A
			hsa-miR-565-4380942	#N/A	#N/A
			hsa-miR-566-4380943	#N/A	#N/A
			hsa-miR-569-4380946	#N/A	#N/A
			hsa-miR-570-4380947	#N/A	#N/A
			hsa-miR-572-4381017	#N/A	#N/A
			hsa-miR-575-4381020	#N/A	#N/A
			hsa-miR-576-4381021	#N/A	#N/A
			hsa-miR-578-4381022	#N/A	#N/A
			hsa-miR-579-4381023	#N/A	#N/A
			hsa-miR-580-4381024	#N/A	#N/A
			hsa-miR-585-4381027	#N/A	#N/A
			hsa-miR-586-4380949	#N/A	#N/A
			hsa-miR-587-4380950	#N/A	#N/A
			hsa-miR-588-4380952	#N/A	#N/A
			hsa-miR-589-4380953	#N/A	#N/A
			hsa-miR-591-4380955	#N/A	#N/A
			hsa-miR-593-4380957	#N/A	#N/A
			hsa-miR-594-4380958	#N/A	#N/A
			hsa-miR-596-4380959	#N/A	#N/A
			hsa-miR-597-4380960	#N/A	#N/A
			hsa-miR-599-4380962	#N/A	#N/A
			hsa-miR-600-4380963	#N/A	#N/A
			hsa-miR-601-4380965	#N/A	#N/A
			hsa-miR-603-4380972	#N/A	#N/A
			hsa-miR-606-4380974	#N/A	#N/A
			hsa-miR-607-4380975	#N/A	#N/A
			hsa-miR-608-4380976	#N/A	#N/A
			hsa-miR-609-4380978	#N/A	#N/A
			hsa-miR-613-4380989	#N/A	#N/A
			hsa-miR-614-4380990	#N/A	#N/A
			hsa-miR-615-4380991	#N/A	#N/A
			hsa-miR-616-4380992	#N/A	#N/A
			hsa-miR-617-4380994	#N/A	#N/A
			hsa-miR-618-4380996	#N/A	#N/A
			hsa-miR-622-4380961	#N/A	#N/A
			hsa-miR-624-4380964	#N/A	#N/A
			hsa-miR-626-4380966	#N/A	#N/A
			hsa-miR-627-4380967	#N/A	#N/A
			hsa-miR-629-4380969	#N/A	#N/A
			hsa-miR-630-4380970	#N/A	#N/A
			hsa-miR-631-4380971	#N/A	#N/A
			hsa-miR-633-4380979	#N/A	#N/A
			hsa-miR-639-4380987	#N/A	#N/A
			hsa-miR-642-4380995	#N/A	#N/A
			hsa-miR-644-4380999	#N/A	#N/A
			hsa-miR-645-4381000	#N/A	#N/A
			hsa-miR-646-4381002	#N/A	#N/A
			hsa-miR-647-4381003	#N/A	#N/A
			hsa-miR-649-4381005	#N/A	#N/A
			hsa-miR-650-4381006	#N/A	#N/A
			hsa-miR-651-4381007	#N/A	#N/A
			hsa-miR-652-4380927	#N/A	#N/A
			hsa-miR-653-4381012	#N/A	#N/A
			hsa-miR-654-4381014	#N/A	#N/A
			hsa-miR-656-4380920	#N/A	#N/A
			hsa-miR-657-4380922	#N/A	#N/A
			hsa-miR-658-4380923	#N/A	#N/A
			hsa-miR-659-4380924	#N/A	#N/A
			hsa-miR-660-4380925	#N/A	#N/A
			hsa-miR-661-4381009	#N/A	#N/A
			hsa-miR-662-4381010	#N/A	#N/A
