# Supplementary material for: MicroRNA Expression Profile in Human Macrophages in Response to Leishmania major Infection
Source: PLoS Negl Trop Dis. 2013 Oct 3;7(10):e2478. doi: 10.1371/journal.pntd.0002478 (PMC3789763; doi:10.1371/journal.pntd.0002478)
Supplement: Table S2 — Identification of differentially regulated-miRNA targets. Different lists were generated using miRWalk database using miRNAs identified as differentially up- or down-regulated at 3, 6, 12 and 24 h post-infection in L. major-infected primary human macrophages. Tables indicate the miRNA name, gene name, entrez ID and Pubmed ID experimental validation of their targets. (XLS) [file pntd.0002478.s013.xls]

## Sheet: UP3h
MicroRNA Name	Gene Targeted	Gene Targeted EntrezID	Pubmed ID Experimental validation
hsa-let-7b	AADACL1	57552	18668040
hsa-let-7b	AARSD1	80755	18668040
hsa-miR-338-5p	AATK	9625	18684991
hsa-miR-379	ABCC1	4363	20371173
hsa-miR-146a	ABCC1	4363	20099276
hsa-let-7b	ABCF2	10061	18668040
hsa-let-7b	ABHD10	55347	18668040
hsa-let-7b	ABHD11	83451	18668040
hsa-miR-22*	ACE	1636	21035445
hsa-let-7b	ACP2	53	18668040
hsa-let-7b	ACTG1	71	15131085
hsa-miR-24	ACVR1B	91	17906079
hsa-miR-24	ACVR1B	91	20347265
hsa-let-7a	ACVR2A	92	19342382
hsa-let-7a	ACVR2A	92	20216554
hsa-miR-155	ADAM11	4185	20078880
hsa-miR-140-5p	ADAMTS5	11096	20516192
hsa-miR-140-5p	ADAMTS5	11096	19714579
hsa-miR-22*	ADAR	103	21037424
hsa-let-7b	ADIPOR2	79602	15806104
hsa-miR-155	ADM	133	21122348
hsa-let-7b	ADPGK	83440	18668040
hsa-let-7b	ADSS	159	18668040
hsa-miR-146a	AFP	174	20815808
hsa-let-7b	AGMAT	79814	18668040
hsa-let-7b	AGRN	375790	18668040
hsa-miR-24	AGTR1	185	19177201
hsa-miR-155	AGTR1	185	17668390
hsa-miR-155	AGTR1	185	17588946
hsa-miR-155	AGTR1	185	20966899
hsa-miR-155	AGTR1	185	16675453
hsa-miR-155	AGTR1	185	21310411
hsa-miR-25*	AHSA1	10598	21093163
hsa-miR-24	AHSA1	10598	19499150
hsa-miR-24	AHSA1	10598	19861690
hsa-miR-155	AHSA1	10598	18926796
hsa-miR-155	AHSA1	10598	18048365
hsa-miR-146a	AHSA1	10598	21060679
hsa-miR-146a	AHSA1	10598	20525168
hsa-miR-155	AICDA	57379	18482561
hsa-miR-155	AICDA	57379	18455451
hsa-miR-155	AICDA	57379	18450484
hsa-miR-24	AIFM1	9131	19513126
hsa-miR-186	AKAP12	9590	20979053
hsa-let-7b	AKAP8	10270	18668040
hsa-miR-486-5p	AKT1	207	20142475
hsa-miR-331-3p	AKT1	207	20931396
hsa-miR-30c	AKT1	207	20451494
hsa-miR-26a	AKT1	207	20080666
hsa-miR-26a	AKT1	207	19487573
hsa-miR-22*	AKT1	207	20523723
hsa-miR-155	AKT1	207	21147878
hsa-miR-155	AKT1	207	21304824
hsa-miR-155	AKT1	207	19109256
hsa-miR-155	AKT1	207	20550618
hsa-miR-155	AKT1	207	19359473
hsa-miR-155	AKT1	207	21282106
hsa-miR-155	AKT1	207	19699171
hsa-miR-155	AKT1	207	19641183
hsa-miR-155	AKT1	207	19074725
hsa-miR-106b	AKT1	207	19074548
hsa-let-7a	AKT1	207	20097187
hsa-let-7a	AKT1	207	21248297
hsa-let-7a	AKT1	207	19528081
hsa-let-7a	AKT1	207	18199536
hsa-miR-200c*	ALDH1A1	216	21294122
hsa-miR-200c*	ALDH1A1	216	21207483
hsa-miR-200c*	ALDH1A1	216	21363915
hsa-let-7a	ALDH1A1	216	21045151
hsa-let-7a	ALDH1A1	216	21292542
hsa-miR-155	ALDH7A1	501	18790048
hsa-miR-155	ALG2	85365	18006822
hsa-miR-155	ALK	238	20805506
hsa-miR-26a	ALPL	249	20845893
hsa-let-7a	AMACR	23600	19431195
hsa-let-7a	AMACR	23600	21365266
hsa-let-7b	AMIGO2	347902	18668040
hsa-miR-155	ANG	283	20735984
hsa-miR-155	ANG	283	17588946
hsa-miR-155	ANG	283	21310411
hsa-miR-155	ANK1	286	20656931
hsa-let-7b	ANKFY1	51479	18668040
hsa-miR-155	ANLN	54443	19956200
hsa-let-7b	ANP32B	10541	18668040
hsa-let-7b	ANPEP	290	18668040
hsa-let-7b	ANXA2	302	18668040
hsa-miR-24	ANXA6	309	21159603
hsa-let-7b	AP2A1	160	18668040
hsa-let-7b	AP3B1	8546	18668040
hsa-let-7b	AP3D1	8943	18668040
hsa-miR-155	APC	324	19136465
hsa-let-7a	APC	324	19445940
hsa-miR-28-5p	APOBEC3G	60489	20636339
hsa-let-7a	APOBEC3G	60489	17848567
hsa-miR-146a	APOE	348	21263019
hsa-miR-106b	APP	351	19110058
hsa-miR-24	APPBP2	10513	21159603
hsa-miR-331-5p	AR	367	19584056
hsa-miR-146a	ARCN1	372	20522791
hsa-let-7b	ARFIP1	27236	18668040
hsa-let-7b	ARFIP2	23647	18668040
hsa-miR-151-5p	ARHGDIA	396	20305651
hsa-let-7b	ARHGDIA	396	18668040
hsa-let-7b	ARID1A	8289	18668040
hsa-miR-155	ARID2	196528	18367535
hsa-let-7b	ARID2	196528	18668040
hsa-miR-24	ARID4B	51742	20347265
hsa-let-7b	ARL10	285598	18668040
hsa-let-7b	ARL2	402	18668040
hsa-let-7b	ARL5B	221079	18668040
hsa-miR-200c*	ARS2	51593	21224847
hsa-let-7a	ARS2	51593	19632182
hsa-miR-28-5p	ARSF	416	20923760
hsa-let-7a	ASAHL	27163	19389023
hsa-let-7b	ASH2L	9070	18668040
hsa-miR-146a	ASPRV1	151516	20148189
hsa-let-7b	ATAD3B	83858	18668040
hsa-miR-140-5p	ATF1	466	19950226
hsa-miR-155	ATF2	1386	20003307
hsa-miR-155	ATF6	22926	19956200
hsa-let-7b	ATG3	64422	18668040
hsa-let-7b	ATG9A	79065	18668040
hsa-miR-140-5p	ATM	472	19950226
hsa-miR-146a	ATN1	1822	20086228
hsa-let-7a	ATN1	1822	18583325
hsa-let-7a	ATN1	1822	18083101
hsa-let-7b	ATP2A2	488	18668040
hsa-miR-155	ATP6V0A1	535	21097505
hsa-let-7b	ATP6V0A1	535	18668040
hsa-let-7a	ATP6V1B2	526	20144220
hsa-let-7b	ATP6V1C1	528	18668040
hsa-let-7b	ATP6V1F	9296	18668040
hsa-miR-338-5p	ATP8A2	51761	19020050
hsa-let-7a	ATP8A2	51761	12411504
hsa-let-7a	ATP8A2	51761	17724023
hsa-let-7b	ATRX	546	18668040
hsa-miR-331-5p	ATXN1	6310	19169275
hsa-miR-19b	ATXN1	6310	18758459
hsa-miR-24	AURKB	9212	19748357
hsa-let-7b	AURKB	9212	18668040
hsa-miR-24	B3GALNT1	8706	17613256
hsa-miR-19b	BACE1	23621	18434550
hsa-let-7a	BACE1	23621	20413881
hsa-miR-155	BACH1	571	17881434
hsa-miR-155	BACH1	571	18367535
hsa-miR-146a	BANK1	55024	20178649
hsa-miR-140-5p	BAP1	8314	19950226
hsa-let-7a	BASP1	10409	19342589
hsa-let-7b	BAT2	7916	18668040
hsa-miR-338-5p	BAX	581	21293479
hsa-miR-200c*	BAX	581	21114921
hsa-miR-331-5p	BBC3	27113	19229884
hsa-miR-106b	BBC3	27113	19096009
hsa-miR-338-3p	BBS9	27241	19386621
hsa-let-7b	BCKDHB	594	18668040
hsa-miR-30c	BCL2	596	20451494
hsa-miR-200c*	BCL2	596	21114921
hsa-miR-186	BCL2	596	19811318
hsa-miR-151-3p	BCL2	596	21143953
hsa-let-7b	BCL2	596	21309633
hsa-let-7a	BCL2	596	17554199
hsa-let-7a	BCL2	596	16784027
hsa-let-7a	BCL2	596	17877811
hsa-let-7a	BCL2	596	17260024
hsa-let-7a	BCL2	596	20347499
hsa-let-7a	BCL2	596	17894887
hsa-miR-30c	BCL2L1	598	21317924
hsa-miR-146a	BCL2L1	598	19167348
hsa-let-7a	BCL2L1	598	20347499
hsa-miR-32	BCL2L11	10018	18676839
hsa-miR-25*	BCL2L11	10018	19422085
hsa-miR-25*	BCL2L11	10018	19486339
hsa-miR-25*	BCL2L11	10018	20637509
hsa-miR-25*	BCL2L11	10018	18328430
hsa-miR-19b	BCL2L11	10018	18728182
hsa-miR-186	BCL2L11	10018	19811318
hsa-miR-155	BCL2L11	10018	19136465
hsa-miR-130b*	BCL2L11	10018	20176475
hsa-miR-106b	BCL2L11	10018	18329372
hsa-miR-28-5p	BCL6	604	16896311
hsa-miR-155	BCL6	604	19956200
hsa-let-7a	BCL6	604	20966935
hsa-let-7b	BCL7A	605	18026111
hsa-miR-155	BCR	613	20842500
hsa-miR-155	BCR	613	18048365
hsa-miR-151-5p	BCR	613	19074828
hsa-miR-30b	BDNF	627	19416898
hsa-miR-26a	BDNF	627	14697198
hsa-miR-22*	BDNF	627	21168126
hsa-miR-146a	BEST1	7439	20524934
hsa-let-7b	BET1	10282	18668040
hsa-miR-24	BHLHB5	27319	21285947
hsa-miR-200c*	BIN1	274	16929162
hsa-let-7a	BIRC3	330	18199536
hsa-miR-26a	BMP2	650	20845893
hsa-miR-155	BMP2	650	20427544
hsa-miR-106b	BMP4	652	19559694
hsa-miR-155	BMP6	654	20427544
hsa-miR-22*	BMP7	655	19011694
hsa-miR-155	BMP7	655	20427544
hsa-miR-338-5p	BRAF	673	20357817
hsa-let-7a	BRAF	673	20177422
hsa-miR-24	BRCA1	672	19048628
hsa-miR-146a	BRCA1	672	19944095
hsa-miR-146a	BRCA1	672	18660546
hsa-miR-146a	BRCA1	672	20810544
hsa-miR-140-5p	BRCA1	672	19950226
hsa-let-7a	BRCA1	672	20676756
hsa-let-7a	BRCA1	672	20167074
hsa-let-7a	BRCA1	672	20647319
hsa-miR-146a	BRCA2	675	18660546
hsa-miR-146a	BRCA2	675	20810544
hsa-miR-140-5p	BRCA2	675	19950226
hsa-let-7a	BRCA2	675	20676756
hsa-let-7a	BRCA2	675	20647319
hsa-miR-155	BRD8	10902	21038317
hsa-miR-155	BRD8	10902	21125666
hsa-miR-146a	BRMS1	25855	19585508
hsa-miR-146a	BRMS1	25855	19190326
hsa-let-7b	BRPF3	27154	18668040
hsa-let-7b	BRWD2	55717	18668040
hsa-miR-22*	C17orf91	84981	19807731
hsa-let-7a	C17orf91	84981	21057539
hsa-miR-338-5p	C1D	10438	19665999
hsa-let-7b	C1D	10438	18668040
hsa-miR-26a	C1orf183	55924	19851984
hsa-let-7b	C1QBP	708	15806104
hsa-miR-28-5p	C5orf41	153222	20923760
hsa-let-7b	C6orf134	79969	15131085
hsa-miR-146a	C9orf127	51754	20859756
hsa-miR-32	C9orf5	23731	18676839
hsa-let-7b	CA12	771	18668040
hsa-miR-155	CA9	768	20964835
hsa-miR-155	CACNA1C	775	19136465
hsa-let-7b	CACNA2D1	781	18668040
hsa-let-7b	CALCOCO2	10241	18668040
hsa-let-7b	CAND1	55832	18668040
hsa-miR-146a	CAP1	10487	19902466
hsa-let-7b	CAPG	822	18668040
hsa-let-7b	CARHSP1	23589	18668040
hsa-let-7b	CBFB	865	18668040
hsa-let-7a	CBS	875	19431195
hsa-miR-146a	CCDC6	8030	18474871
hsa-miR-22*	CCKBR	887	21168126
hsa-let-7b	CCL13	6357	18668040
hsa-miR-155	CCL18	6362	21097505
hsa-miR-155	CCL2	6347	21310411
hsa-miR-146a	CCL2	6347	20195282
hsa-miR-155	CCL22	6367	20078880
hsa-miR-22*	CCL28	56477	19755794
hsa-miR-25*	CCL5	6352	19541842
hsa-miR-155	CCL5	6352	20078880
hsa-miR-146a	CCL5	6352	18390754
hsa-miR-155	CCL8	6355	20078880
hsa-miR-146a	CCL8	6355	20181935
hsa-miR-24	CCNA2	890	19748357
hsa-miR-146a	CCNA2	890	19944095
hsa-let-7a	CCNA2	890	18379589
hsa-miR-24	CCNB1	891	19748357
hsa-miR-331-5p	CCND1	595	19229884
hsa-miR-26a	CCND1	595	21199804
hsa-miR-200c*	CCND1	595	20514023
hsa-miR-200c*	CCND1	595	18698484
hsa-miR-193b*	CCND1	595	20655737
hsa-miR-193b*	CCND1	595	20304954
hsa-miR-155	CCND1	595	19538740
hsa-miR-155	CCND1	595	20086245
hsa-miR-106b	CCND1	595	19074548
hsa-let-7b	CCND1	595	21183868
hsa-let-7a	CCND1	595	19956384
hsa-let-7a	CCND1	595	19854872
hsa-let-7a	CCND1	595	17616664
hsa-let-7a	CCND1	595	20133835
hsa-let-7a	CCND1	595	18379589
hsa-miR-26a	CCND2	894	19524505
hsa-miR-200c*	CCND2	894	18698484
hsa-miR-130b*	CCND2	894	21128228
hsa-let-7a	CCND2	894	20418948
hsa-miR-155	CCNE1	898	19956200
hsa-miR-26a	CCNE2	9134	19524505
hsa-miR-155	CCNE2	9134	19956200
hsa-miR-155	CCNF	899	19956200
hsa-let-7a	CCNG1	900	17616664
hsa-let-7b	CCNT2	905	15131085
hsa-let-7a	CCR4	1233	19716330
hsa-miR-28-5p	CCR5	1234	20636339
hsa-miR-146a	CCR5	1234	20181935
hsa-miR-155	CCR7	1236	20078880
hsa-miR-146a	CCR7	1236	19819280
hsa-miR-338-5p	CCT4	10575	21293479
hsa-miR-30b	CD19	930	17934639
hsa-miR-155	CD19	930	19074725
hsa-miR-155	CD209	30835	19386588
hsa-miR-155	CD33	945	20656931
hsa-miR-22*	CD36	948	17379065
hsa-miR-155	CD36	948	21030878
hsa-miR-25*	CD4	920	20637509
hsa-miR-155	CD4	920	21304824
hsa-miR-155	CD4	920	17463290
hsa-miR-155	CD4	920	20888269
hsa-miR-155	CD4	920	19777054
hsa-miR-155	CD4	920	19297609
hsa-miR-146a	CD4	920	20181935
hsa-miR-146a	CD4	920	19954774
hsa-miR-146a	CD4	920	20017139
hsa-miR-146a	CD4	920	19014482
hsa-miR-146a	CD4	920	20459811
hsa-let-7a	CD4	920	21149603
hsa-miR-486-5p	CD40	958	19475450
hsa-miR-30c	CD40	958	21317924
hsa-miR-26a	CD40	958	20485376
hsa-miR-146a	CD40LG	959	21236257
hsa-miR-200c*	CD44	960	21294122
hsa-miR-200c*	CD44	960	21207483
hsa-miR-140-5p	CD44	960	19734943
hsa-miR-155	CD46	4179	18687362
hsa-let-7a	CD46	4179	20133835
hsa-miR-155	CD47	961	19952055
hsa-miR-155	CD68	968	21030878
hsa-miR-146a	CD68	968	18438844
hsa-let-7a	CD69	969	21149603
hsa-miR-200c*	CD79A	973	20364043
hsa-miR-200c*	CD79A	973	19901913
hsa-miR-146a	CD79A	973	18438844
hsa-miR-155	CD80	941	20078880
hsa-miR-146a	CD80	941	19819280
hsa-miR-155	CD83	9308	20078880
hsa-miR-146a	CD83	9308	19819280
hsa-miR-155	CD86	942	20078880
hsa-miR-146a	CD86	942	19819280
hsa-miR-19b	CD8A	925	20089119
hsa-miR-155	CD8A	925	21304824
hsa-miR-155	CDC14A	8556	19956200
hsa-miR-650	CDC2	983	21170085
hsa-miR-24	CDC2	983	19748357
hsa-miR-155	CDC25A	993	19956200
hsa-let-7b	CDC25A	993	18026111
hsa-let-7a	CDC25A	993	17699775
hsa-let-7a	CDC25A	993	20876843
hsa-miR-200c*	CDC25C	995	20514023
hsa-let-7a	CDC25C	995	21057539
hsa-let-7a	CDC34	997	19126550
hsa-let-7a	CDC34	997	20876843
hsa-let-7a	CDC34	997	21252116
hsa-miR-151-5p	CDC42	998	20812359
hsa-miR-151-5p	CDC42	998	20305651
hsa-miR-26a	CDC6	990	18713946
hsa-let-7b	CDCP1	64866	18668040
hsa-miR-200c*	CDH1	999	19502803
hsa-miR-200c*	CDH17	1015	20378769
hsa-let-7b	CDIPT	10423	18668040
hsa-miR-25*	CDK2	1017	19153141
hsa-miR-26a	CDK4	1019	20080666
hsa-miR-26a	CDK4	1019	21199804
hsa-miR-24	CDK4	1019	19748357
hsa-miR-155	CDK4	1019	18006822
hsa-miR-155	CDK4	1019	20086245
hsa-let-7b	CDK5RAP1	51654	18668040
hsa-let-7b	CDK5RAP3	80279	18668040
hsa-miR-26a	CDK6	1021	21199804
hsa-miR-155	CDK6	1021	20086245
hsa-let-7a	CDK6	1021	17699775
hsa-let-7a	CDK6	1021	19688090
hsa-let-7a	CDK6	1021	20876843
hsa-miR-26a	CDK8	1024	18713946
hsa-let-7b	CDKAL1	54901	18668040
hsa-miR-331-5p	CDKN1A	1026	19229884
hsa-miR-32	CDKN1A	1026	18676839
hsa-miR-28-5p	CDKN1A	1026	20190813
hsa-miR-26a	CDKN1A	1026	20652617
hsa-miR-26a	CDKN1A	1026	21199804
hsa-miR-25*	CDKN1A	1026	20637509
hsa-miR-25*	CDKN1A	1026	19422085
hsa-miR-25*	CDKN1A	1026	19153141
hsa-miR-25*	CDKN1A	1026	18328430
hsa-miR-24	CDKN1A	1026	20041160
hsa-miR-19b	CDKN1A	1026	20851997
hsa-miR-19b	CDKN1A	1026	20089119
hsa-miR-155	CDKN1A	1026	20427544
hsa-miR-155	CDKN1A	1026	20133617
hsa-miR-155	CDKN1A	1026	19956200
hsa-miR-146a	CDKN1A	1026	20101223
hsa-miR-140-5p	CDKN1A	1026	19734943
hsa-miR-140-5p	CDKN1A	1026	19950226
hsa-miR-106b	CDKN1A	1026	21088000
hsa-miR-106b	CDKN1A	1026	19660235
hsa-miR-106b	CDKN1A	1026	20878953
hsa-miR-106b	CDKN1A	1026	21285944
hsa-miR-106b	CDKN1A	1026	19782699
hsa-miR-106b	CDKN1A	1026	18212054
hsa-miR-106b	CDKN1A	1026	21283757
hsa-let-7a	CDKN1A	1026	19956384
hsa-let-7a	CDKN1A	1026	18798260
hsa-let-7a	CDKN1A	1026	19818775
hsa-miR-25*	CDKN1B	1027	19153141
hsa-miR-24	CDKN1B	1027	19748357
hsa-miR-24	CDKN1B	1027	20816961
hsa-miR-200c*	CDKN1B	1027	20514023
hsa-miR-155	CDKN1B	1027	21355095
hsa-let-7a	CDKN1B	1027	20975375
hsa-miR-25*	CDKN1C	1028	19153141
hsa-miR-106b	CDKN1C	1028	19660235
hsa-let-7a	CDKN1C	1028	20975375
hsa-miR-650	CDKN2A	1029	21170085
hsa-miR-28-5p	CDKN2A	1029	20923760
hsa-miR-26a	CDKN2A	1029	20652617
hsa-miR-26a	CDKN2A	1029	21199804
hsa-miR-24	CDKN2A	1029	18365017
hsa-miR-24	CDKN2A	1029	20347265
hsa-let-7b*	CDKN2A	1029	19396864
hsa-let-7a	CDKN2A	1029	18957199
hsa-let-7a	CDKN2A	1029	20978195
hsa-let-7a	CDKN2A	1029	19217096
hsa-let-7a	CDKN2A	1029	19229243
hsa-miR-28-5p	CDKN2D	1032	20923760
hsa-let-7a	CDKN2D	1032	18957199
hsa-miR-200c*	CDON	50937	18698484
hsa-let-7a	CEBPA	1050	18337557
hsa-let-7a	CEBPA	1050	20806079
hsa-let-7a	CEBPA	1050	21365266
hsa-miR-155	CEBPB	1051	19520806
hsa-miR-155	CEBPB	1051	20427544
hsa-miR-155	CEBPB	1051	20003307
hsa-miR-155	CEBPB	1051	18367535
hsa-let-7b	CEBPB	1051	18668040
hsa-let-7a	CEBPB	1051	20806079
hsa-let-7a	CEBPZ	10153	20425795
hsa-miR-26a	CENTG1	116986	20080666
hsa-let-7b	CEP72	55722	18668040
hsa-miR-146a	CFH	3075	19540598
hsa-miR-146a	CFH	3075	18801740
hsa-miR-155	CFTR	1080	21282106
hsa-let-7b	CHAF1A	10036	18668040
hsa-let-7a	CHAF1A	10036	19716330
hsa-let-7b	CHD1	1105	18668040
hsa-miR-155	CHEK1	1111	19956200
hsa-miR-26a	CHFR	55743	20831567
hsa-let-7b	CHMP2A	27243	18668040
hsa-let-7b	CHORDC1	26973	18668040
hsa-miR-25*	CHRD	8646	18573151
hsa-miR-30c	CHST14	113189	20498632
hsa-miR-146a	CHST14	113189	20061417
hsa-miR-200c*	CHST3	9469	17250765
hsa-miR-26a	CIB1	10519	20652617
hsa-miR-25*	CIB1	10519	19153141
hsa-miR-155	CISH	1154	20548288
hsa-miR-155	CISH	1154	19651781
hsa-miR-146a	CISH	1154	20549817
hsa-let-7a	CISH	1154	20486857
hsa-let-7a	CISH	1154	19592657
hsa-let-7a	CKAP4	10970	20485546
hsa-miR-155	CLCN3	1182	18006822
hsa-let-7b	CLDN1	9076	18668040
hsa-let-7a	CLEC5A	23601	20091141
hsa-let-7b	CLN5	1203	18668040
hsa-miR-26a	CLOCK	9575	19608742
hsa-miR-30c	CLTC	1213	21070682
hsa-miR-24	CLTC	1213	21159603
hsa-let-7a	CNN3	1266	20144220
hsa-miR-19b	CNTN3	5067	18728182
hsa-miR-155	CNTN3	5067	18348159
hsa-let-7a	CNTN3	5067	21378162
hsa-let-7b	COIL	8161	18668040
hsa-let-7a	COL1A1	1277	19342382
hsa-miR-200c*	COL1A2	1278	21389977
hsa-miR-146a	COL2A1	1280	19333945
hsa-miR-140-5p	COL2A1	1280	19714579
hsa-miR-200c*	COL4A1	1282	21389977
hsa-let-7a	COL4A2	1284	19342382
hsa-let-7a	COL5A3	50509	19342382
hsa-let-7b	COMMD9	29099	18668040
hsa-miR-25*	COMP	1311	18573151
hsa-miR-25*	CORO1A	11151	19153141
hsa-let-7b	CORO1C	23603	18668040
hsa-miR-338-5p	COX4I1	1327	19020050
hsa-miR-22*	COX8A	1351	20508945
hsa-miR-200c*	COX8A	1351	21345725
hsa-miR-19b	COX8A	1351	21220470
hsa-miR-155	COX8A	1351	21350005
hsa-miR-155	COX8A	1351	19551852
hsa-miR-146a	COX8A	1351	20522791
hsa-miR-140-5p	COX8A	1351	18812439
hsa-miR-140-5p	COX8A	1351	19950226
hsa-let-7a	COX8A	1351	21102586
hsa-let-7a	COX8A	1351	20068076
hsa-let-7a	COX8A	1351	15172979
hsa-let-7a	COX8A	1351	19951901
hsa-let-7a	COX8A	1351	20978195
hsa-let-7a	COX8A	1351	15723655
hsa-miR-26a	CPEB2	132864	20660482
hsa-miR-26a	CPEB4	80315	20660482
hsa-let-7b	CPNE8	144402	18668040
hsa-let-7b	CPOX	1371	18668040
hsa-miR-26a	CREB1	1385	19608742
hsa-miR-155	CREB1	1385	19897480
hsa-miR-155	CREB1	1385	20003307
hsa-miR-106b	CREB1	1385	19074548
hsa-let-7a	CSAD	51380	12798299
hsa-miR-30c	CSF1	1435	18823650
hsa-miR-26a	CSF1	1435	14697198
hsa-miR-155	CSF1R	1436	21355095
hsa-miR-155	CSF3	1440	21397537
hsa-miR-331-5p	CSK	1445	19229884
hsa-miR-200c*	CSNK1A1	1452	18698484
hsa-let-7b	CSNK1D	1453	18668040
hsa-let-7b	CSRP1	1465	18668040
hsa-miR-26a	CTDSP2	10106	19809479
hsa-miR-30c	CTGF	1490	19096030
hsa-miR-26a	CTGF	1490	18713946
hsa-miR-155	CTLA4	1493	20673989
hsa-let-7b	CTNNB1	1499	18668040
hsa-let-7a	CTNNBIP1	56998	19342382
hsa-let-7b	CTSC	1075	18668040
hsa-miR-140-5p	CTSD	1509	19950226
hsa-miR-146a	CTSG	1511	20721625
hsa-let-7b	CUL4B	8450	18668040
hsa-miR-155	CXCL10	3627	20078880
hsa-miR-155	CXCL10	3627	20948191
hsa-miR-155	CXCL11	6373	20078880
hsa-miR-146a	CXCL11	6373	20178649
hsa-miR-26a	CXCL12	6387	14697198
hsa-miR-155	CXCL12	6387	20078880
hsa-miR-140-5p	CXCL12	6387	18945805
hsa-let-7a	CXCL12	6387	20975375
hsa-miR-200c*	CXCL3	2921	20553627
hsa-miR-155	CXCL9	4283	20078880
hsa-miR-146a	CXCL9	4283	20178649
hsa-miR-155	CXCR4	7852	17889832
hsa-miR-146a	CXCR4	7852	20023696
hsa-miR-146a	CXCR4	7852	18568019
hsa-let-7a	CYB5R3	1727	21386827
hsa-let-7a	CYCS	54205	18798260
hsa-let-7a	CYFIP2	26999	21252116
hsa-let-7a	CYLD	1540	20797623
hsa-let-7a	CYP27B1	1594	17890240
hsa-let-7b	CYP51A1	1595	18668040
hsa-miR-422a	CYP7A1	1581	20351063
hsa-let-7a	CYP7A1	1581	21085987
hsa-miR-422a	CYP8B1	1582	20351063
hsa-miR-155	CYR61	3491	20452491
hsa-miR-338-5p	DAB2IP	153090	18684991
hsa-let-7a	DCN	1634	19431195
hsa-miR-24	DCXR	51181	20467044
hsa-let-7a	DDIT3	1649	20806079
hsa-miR-146a	DDIT4L	115265	20178649
hsa-miR-155	DDT	1652	20356498
hsa-miR-26a	DDX20	11218	20732906
hsa-miR-26a	DDX20	11218	19138993
hsa-miR-26a	DDX20	11218	20585341
hsa-miR-19b	DDX20	11218	11914277
hsa-let-7b	DDX20	11218	14970384
hsa-let-7a	DDX20	11218	12554860
hsa-miR-146a	DDX58	23586	19596990
hsa-miR-146a	DDX6	1656	19918258
hsa-let-7a	DDX6	1656	19710908
hsa-let-7a	DDX6	1656	16756390
hsa-miR-25*	DECR1	1666	21071935
hsa-miR-155	DECR1	1666	19783678
hsa-let-7a	DERL1	79139	19342589
hsa-miR-155	DET1	55070	18367535
hsa-miR-30c	DGCR8	54487	19906860
hsa-miR-26a	DGCR8	54487	20585341
hsa-miR-26a	DGCR8	54487	20732906
hsa-miR-26a	DGCR8	54487	19851984
hsa-miR-26a	DGCR8	54487	19138993
hsa-miR-151-5p	DGCR8	54487	21319996
hsa-let-7a	DGCR8	54487	20116252
hsa-let-7a	DGCR8	54487	16906129
hsa-let-7a	DGCR8	54487	15531879
hsa-let-7a	DGCR8	54487	20054295
hsa-let-7a	DGCR8	54487	20485546
hsa-miR-200c*	DHH	50846	18698484
hsa-let-7b	DHX40	79665	18668040
hsa-let-7b	DHX57	90957	18668040
hsa-miR-650	DICER1	23405	16505370
hsa-miR-338-5p	DICER1	23405	18991333
hsa-miR-338-5p	DICER1	23405	20223197
hsa-miR-338-5p	DICER1	23405	20223198
hsa-miR-32	DICER1	23405	20519410
hsa-miR-30c	DICER1	23405	18776119
hsa-miR-30c	DICER1	23405	19906860
hsa-miR-30c	DICER1	23405	16574096
hsa-miR-30b	DICER1	23405	19416898
hsa-miR-26b	DICER1	23405	20807761
hsa-miR-26a	DICER1	23405	20732906
hsa-miR-26a	DICER1	23405	19851984
hsa-miR-26a	DICER1	23405	19011087
hsa-miR-26a	DICER1	23405	19138993
hsa-miR-25*	DICER1	23405	21256124
hsa-miR-24	DICER1	23405	18832437
hsa-miR-24	DICER1	23405	18723136
hsa-miR-24	DICER1	23405	20467044
hsa-miR-24	DICER1	23405	21285947
hsa-miR-24	DICER1	23405	17613256
hsa-miR-22*	DICER1	23405	21035445
hsa-miR-22*	DICER1	23405	20388916
hsa-miR-200c*	DICER1	23405	20716115
hsa-miR-155	DICER1	23405	19777054
hsa-miR-155	DICER1	23405	19423639
hsa-miR-155	DICER1	23405	19021522
hsa-miR-155	DICER1	23405	18481999
hsa-miR-155	DICER1	23405	20844985
hsa-miR-155	DICER1	23405	20039311
hsa-miR-155	DICER1	23405	19144316
hsa-miR-151-5p	DICER1	23405	17599088
hsa-miR-146a	DICER1	23405	21139022
hsa-miR-146a	DICER1	23405	19995741
hsa-miR-146a	DICER1	23405	20726036
hsa-let-7b	DICER1	23405	18398510
hsa-let-7a	DICER1	23405	18812516
hsa-let-7a	DICER1	23405	19492978
hsa-let-7a	DICER1	23405	19898466
hsa-let-7a	DICER1	23405	21149603
hsa-let-7a	DICER1	23405	15531879
hsa-let-7a	DICER1	23405	20232482
hsa-let-7a	DICER1	23405	12411504
hsa-let-7a	DICER1	23405	17437991
hsa-let-7a	DICER1	23405	19713957
hsa-let-7a	DICER1	23405	20110569
hsa-let-7a	DICER1	23405	19804757
hsa-let-7a	DICER1	23405	20215419
hsa-let-7a	DICER1	23405	12154197
hsa-let-7a	DICER1	23405	17540974
hsa-let-7a	DICER1	23405	19528081
hsa-let-7a	DICER1	23405	18068232
hsa-let-7a	DICER1	23405	19571573
hsa-let-7a	DICER1	23405	18700235
hsa-let-7a	DICER1	23405	21102586
hsa-let-7a	DICER1	23405	16971455
hsa-let-7a	DICER1	23405	18951094
hsa-let-7a	DICER1	23405	16756390
hsa-let-7a	DICER1	23405	20019750
hsa-let-7a	DICER1	23405	14602919
hsa-let-7a	DICER1	23405	18367718
hsa-let-7a	DICER1	23405	16397794
hsa-let-7a	DICER1	23405	18604195
hsa-let-7a	DICER1	23405	19703396
hsa-let-7a	DICER1	23405	20459673
hsa-let-7a	DICER1	23405	15723655
hsa-let-7a	DICER1	23405	20116252
hsa-miR-155	DIRC2	84925	20964835
hsa-miR-140-5p	DLK1	8788	21063788
hsa-miR-26a	DLL1	28514	14697198
hsa-miR-30c	DMD	1756	20807818
hsa-miR-146a	DMD	1756	20641033
hsa-miR-30c	DMN	23336	21134262
hsa-let-7b	DMTF1	9988	15131085
hsa-miR-26a	DNAH8	1769	20422465
hsa-let-7b	DNAJB1	3337	18668040
hsa-let-7b	DNAJB4	11080	18668040
hsa-let-7b	DNAJC19	131118	18668040
hsa-miR-30c	DNM1L	10059	20062521
hsa-miR-338-5p	DNMT1	1786	19473441
hsa-miR-155	DNMT1	1786	20966899
hsa-let-7a	DNMT1	1786	17308078
hsa-let-7a	DNMT3B	1789	17308078
hsa-let-7b	DOCK5	80005	18668040
hsa-let-7b	DOCK7	85440	18668040
hsa-let-7b	DPP7	29952	18668040
hsa-let-7b	DSG2	1829	18668040
hsa-let-7b	DSP	1832	18668040
hsa-let-7b	DSPP	1834	18668040
hsa-miR-146a	DST	667	20417706
hsa-let-7b	DTD1	92675	18668040
hsa-miR-155	DUSP1	1843	19651781
hsa-let-7b	DUSP12	11266	18668040
hsa-let-7a	DUSP2	1844	19342382
hsa-let-7b	DUSP23	54935	18668040
hsa-let-7a	DYRK2	8445	19431195
hsa-miR-331-5p	E2F1	1869	20510161
hsa-miR-32	E2F1	1869	18676839
hsa-miR-25*	E2F1	1869	19486339
hsa-miR-25*	E2F1	1869	18328430
hsa-miR-19b	E2F1	1869	18025036
hsa-miR-106b	E2F1	1869	19096009
hsa-let-7a	E2F1	1869	20671708
hsa-let-7a	E2F1	1869	19528081
hsa-let-7a	E2F1	1869	20404092
hsa-let-7a	E2F1	1869	20639536
hsa-let-7a	E2F1	1869	17894887
hsa-miR-24	E2F2	1870	19748357
hsa-let-7a	E2F2	1870	20418948
hsa-let-7a	E2F2	1870	19528081
hsa-miR-30b	E2F3	1871	19864316
hsa-miR-200c*	E2F3	1871	19167416
hsa-miR-155	E2F3	1871	20003307
hsa-let-7a	E2F3	1871	17894887
hsa-let-7a	E2F3	1871	20404092
hsa-miR-155	EBP	10682	20680360
hsa-miR-155	EBP	10682	19887047
hsa-let-7a	ECD	11319	12812784
hsa-miR-155	EFNB2	1948	20039311
hsa-miR-200c*	EGF	1950	20514023
hsa-miR-140-5p	EGFL7	51162	21288128
hsa-miR-331-3p	EGFR	1956	20931396
hsa-miR-25*	EGFR	1956	20818338
hsa-miR-200c*	EGFR	1956	19671845
hsa-miR-146a	EGFR	1956	19585508
hsa-miR-146a	EGFR	1956	20124483
hsa-let-7b	EGFR	1956	18668040
hsa-let-7a	EGFR	1956	20097187
hsa-let-7a	EGFR	1956	17728006
hsa-let-7a	EGFR	1956	20177422
hsa-let-7b	EHMT1	79813	18668040
hsa-let-7b	EHMT2	10919	18668040
hsa-miR-26a	EIF2C1	26523	20732906
hsa-miR-26a	EIF2C1	26523	19851984
hsa-miR-26a	EIF2C1	26523	19138993
hsa-miR-200c*	EIF2C1	26523	20716115
hsa-miR-155	EIF2C1	26523	19956200
hsa-miR-151-5p	EIF2C1	26523	21319996
hsa-let-7a	EIF2C1	26523	19898466
hsa-let-7a	EIF2C1	26523	16756390
hsa-miR-30c	EIF2C2	27161	20582287
hsa-miR-26a	EIF2C2	27161	19851984
hsa-miR-26a	EIF2C2	27161	19138993
hsa-miR-200c*	EIF2C2	27161	20716115
hsa-miR-19b	EIF2C2	27161	21059650
hsa-miR-19b	EIF2C2	27161	11914277
hsa-miR-151-5p	EIF2C2	27161	21319996
hsa-miR-106b	EIF2C2	27161	20385818
hsa-let-7b	EIF2C2	27161	14970384
hsa-let-7a	EIF2C2	27161	19398495
hsa-let-7a	EIF2C2	27161	19898466
hsa-let-7a	EIF2C2	27161	17535905
hsa-let-7a	EIF2C2	27161	16971455
hsa-let-7a	EIF2C2	27161	19508234
hsa-let-7a	EIF2C2	27161	12554860
hsa-let-7a	EIF2C2	27161	19838187
hsa-let-7a	EIF2C2	27161	16756390
hsa-let-7a	EIF2C2	27161	17524464
hsa-let-7a	EIF2C4	192670	19898466
hsa-let-7a	EIF2C4	192670	20144220
hsa-let-7a	EIF3A	8661	18818519
hsa-let-7b	EIF4E	1977	18668040
hsa-let-7a	EIF4E	1977	17656684
hsa-let-7a	EIF4E	1977	17524464
hsa-miR-338-5p	EIF4E3	317649	21166051
hsa-let-7a	EIF4G1	1981	21378162
hsa-miR-28-5p	ELF4	2000	20923760
hsa-let-7a	ELK3	2004	20144220
hsa-let-7b	ELMOD2	255520	18668040
hsa-miR-146a	ELOVL6	79071	20178649
hsa-miR-32	ELOVL7	79993	20035504
hsa-miR-32	ENPP6	133121	20035504
hsa-miR-26b	EP300	2033	19569050
hsa-miR-155	EPAS1	2034	20964835
hsa-miR-26b	EPHA2	1969	21264258
hsa-miR-22*	EPHB2	2048	20214878
hsa-miR-155	EPHB2	2048	18048365
hsa-miR-155	EPHB2	2048	19074725
hsa-let-7b	EPHB2	2048	18704095
hsa-let-7a	EPHB2	2048	19804757
hsa-let-7a	EPHB2	2048	20097187
hsa-miR-155	EPOR	2057	20656931
hsa-miR-331-5p	ERBB2	2064	19584056
hsa-miR-331-3p	ERBB2	2064	20931396
hsa-miR-106b	ERBB2	2064	20818337
hsa-let-7a	ERBB2	2064	18089790
hsa-let-7a	ERBB3	2065	21057539
hsa-miR-200c*	ERBB4	2066	20420713
hsa-miR-338-5p	ERCC4	2072	21293479
hsa-miR-30b	ESR1	2099	20732949
hsa-miR-24	ESR1	2099	20347265
hsa-miR-22*	ESR1	2099	20180843
hsa-miR-22*	ESR1	2099	18347104
hsa-miR-22*	ESR1	2099	18347134
hsa-miR-22*	ESR1	2099	19414598
hsa-miR-19b	ESR1	2099	19706389
hsa-miR-193b*	ESR1	2099	19684618
hsa-let-7a	ESR1	2099	19528081
hsa-let-7a	ESR1	2099	20600201
hsa-let-7a	ESR2	2100	19528081
hsa-let-7a	ESR2	2100	20600201
hsa-miR-193b*	ETS1	2113	20655737
hsa-miR-155	ETS1	2113	18950466
hsa-miR-155	ETS1	2113	21310411
hsa-miR-155	ETS1	2113	19956200
hsa-miR-22*	EVI1	2122	20081105
hsa-let-7a	EXOSC1	51013	18719242
hsa-miR-26a	EZH2	2146	21199804
hsa-miR-26a	EZH2	2146	18281287
hsa-miR-26a	EZH2	2146	19197161
hsa-miR-26a	EZH2	2146	14697198
hsa-miR-26a	EZH2	2146	21368858
hsa-miR-26a	EZH2	2146	18713946
hsa-miR-26a	EZH2	2146	20478051
hsa-miR-26a	EZH2	2146	20952513
hsa-let-7b	F2	2147	18668040
hsa-miR-24	FADD	8772	19513126
hsa-miR-155	FADD	8772	17911593
hsa-miR-146a	FADD	8772	19965651
hsa-let-7b	FADS1	3992	18668040
hsa-let-7b	FADS2	9415	18668040
hsa-let-7b	FADS3	3995	18668040
hsa-miR-24	FAF1	11124	20195546
hsa-miR-146a	FAF1	11124	20459811
hsa-let-7b	FAM105A	54491	18668040
hsa-let-7b	FAM96A	84191	18668040
hsa-miR-200c*	FAS	355	20620960
hsa-let-7a	FAS	355	17600087
hsa-miR-28-3p	FASN	2194	20497147
hsa-miR-24	FASN	2194	19513126
hsa-miR-155	FASN	2194	19650740
hsa-miR-146a	FASN	2194	19596990
hsa-miR-146a	FASN	2194	19965651
hsa-miR-146a	FASN	2194	20459811
hsa-let-7a	FASN	2194	21228813
hsa-miR-200c*	FBXW11	23291	18698484
hsa-let-7b	FBXW11	23291	15131085
hsa-let-7a	FBXW7	55294	19398495
hsa-let-7a	FBXW7	55294	17637574
hsa-let-7a	FBXW7	55294	18048652
hsa-let-7a	FBXW7	55294	16081698
hsa-let-7a	FBXW7	55294	18698153
hsa-let-7a	FBXW7	55294	17128272
hsa-let-7a	FBXW7	55294	16971455
hsa-let-7a	FBXW7	55294	20042474
hsa-let-7a	FBXW7	55294	19838187
hsa-let-7a	FBXW7	55294	17524464
hsa-miR-155	FCER2	2208	21097505
hsa-miR-24	FEN1	2237	19748357
hsa-let-7b	FERMT2	10979	18668040
hsa-let-7b	FGF13	2258	18668040
hsa-miR-146a	FGF2	2247	20641033
hsa-let-7b	FGF2	2247	18668040
hsa-miR-22*	FGF23	8074	19011694
hsa-miR-24	FGF7	2252	19177201
hsa-miR-155	FGF7	2252	19701459
hsa-miR-26a	FH	2271	20485376
hsa-miR-155	FH	2271	20086245
hsa-let-7b	FHL5	9457	18668040
hsa-miR-24	FLI1	2313	19917099
hsa-miR-155	FLT3	2322	20656931
hsa-let-7a	FLT3	2322	20425795
hsa-let-7a	FLT3	2322	18337557
hsa-let-7a	FLT3	2322	18308931
hsa-let-7b	FMNL2	114793	18668040
hsa-miR-32	FMR1	2332	20519410
hsa-miR-19b	FMR1	2332	20435064
hsa-let-7a	FMR1	2332	17167072
hsa-miR-200c*	FN1	2335	19435871
hsa-let-7b	FNDC3A	22862	18668040
hsa-let-7b	FNDC3B	64778	18668040
hsa-miR-155	FOS	2353	18367535
hsa-miR-155	FOS	2353	18048365
hsa-miR-155	FOS	2353	20622002
hsa-miR-155	FOS	2353	17519424
hsa-miR-155	FOS	2353	19650740
hsa-miR-155	FOS	2353	21385848
hsa-miR-146a	FOS	2353	19635561
hsa-miR-146a	FOS	2353	19965651
hsa-miR-130b*	FOS	2353	21293178
hsa-miR-155	FOSB	2354	18048365
hsa-miR-146a	FOSL2	2355	19635561
hsa-let-7a	FOXA1	3169	17890240
hsa-miR-200c*	FOXA2	3170	18698484
hsa-miR-200c*	FOXC2	2303	18698484
hsa-miR-200c*	FOXE1	2304	18698484
hsa-miR-200c*	FOXF1	2294	18698484
hsa-miR-338-5p	FOXJ3	22887	20223197
hsa-miR-200c*	FOXL1	2300	18698484
hsa-miR-486-5p	FOXO1	2308	20142475
hsa-miR-186	FOXO1	2308	20028871
hsa-miR-155	FOXO3	2309	20371610
hsa-miR-155	FOXO3	2309	21304824
hsa-miR-200c*	FOXP3	50943	18698484
hsa-miR-155	FOXP3	50943	19777054
hsa-miR-155	FOXP3	50943	19234151
hsa-miR-155	FOXP3	50943	20209161
hsa-miR-155	FOXP3	50943	21304824
hsa-miR-155	FOXP3	50943	19144316
hsa-miR-146a	FOXP3	50943	20850013
hsa-let-7a	FOXP3	50943	21149603
hsa-miR-22*	FRAP1	2475	20081105
hsa-miR-155	FRAP1	2475	20805506
hsa-miR-130b*	FRAP1	2475	21293178
hsa-let-7b	FRG1	2483	18668040
hsa-miR-24	FSTL1	11167	20347265
hsa-miR-24	FURIN	5045	20945401
hsa-miR-32	FXR1	8087	20519410
hsa-let-7a	FXR1	8087	18048652
hsa-let-7b	FXR2	9513	18668040
hsa-miR-200c*	FZR1	51343	19502803
hsa-miR-200c*	FZR1	51343	18925646
hsa-miR-200c*	FZR1	51343	18698484
hsa-miR-26a	G6PD	2539	14697198
hsa-miR-155	GABPA	2551	20579867
hsa-miR-155	GADD45A	1647	20078880
hsa-let-7b	GAK	2580	18668040
hsa-let-7b	GALNT1	2589	18668040
hsa-let-7b	GALNT7	51809	18668040
hsa-let-7b	GALNTL2	117248	18668040
hsa-miR-30c	GAPDH	2597	18758992
hsa-miR-155	GAPDH	2597	19603286
hsa-miR-26a	GARS	2617	18197755
hsa-miR-26a	GARS	2617	17922609
hsa-miR-26a	GARS	2617	20845893
hsa-miR-155	GARS	2617	20427544
hsa-let-7b	GARS	2617	18668040
hsa-miR-200c*	GATA3	2625	21059207
hsa-miR-155	GATA3	2625	20656931
hsa-miR-22*	GDF15	9518	19011694
hsa-miR-26a	GEMIN4	50628	20585341
hsa-miR-26a	GEMIN4	50628	20732906
hsa-miR-26a	GEMIN4	50628	19138993
hsa-miR-26a	GEMIN4	50628	19851984
hsa-miR-19b	GEMIN4	50628	11914277
hsa-let-7b	GEMIN4	50628	14970384
hsa-let-7a	GEMIN4	50628	12554860
hsa-miR-19b	GEMIN5	25929	11914277
hsa-let-7b	GEMIN7	79760	18668040
hsa-let-7b	GFM1	85476	18668040
hsa-let-7b	GFPT1	2673	18668040
hsa-miR-25*	GHRHR	2692	18573151
hsa-miR-24	GJA1	2697	20347265
hsa-miR-200c*	GLI1	2735	18698484
hsa-let-7a	GLI1	2735	20216554
hsa-miR-200c*	GLI2	2736	18698484
hsa-miR-155	GLI2	2736	19386588
hsa-miR-25*	GLI3	2737	21256124
hsa-miR-200c*	GLI3	2737	18698484
hsa-let-7b	GNA13	10672	18668040
hsa-let-7b	GNAI2	2771	18668040
hsa-let-7b	GNL3L	54552	18668040
hsa-let-7b	GNPNAT1	64841	18668040
hsa-let-7b	GOLGA7	51125	18668040
hsa-let-7b	GPAM	57678	18668040
hsa-let-7b	GPD1	2819	15131085
hsa-let-7b	GPD2	2820	18668040
hsa-miR-200c*	GPI	2821	21389093
hsa-let-7a	GPI	2821	21352471
hsa-miR-155	GPM6B	2824	20680360
hsa-miR-28-5p	GPR160	26996	21199010
hsa-let-7b	GPR172B	55065	18668040
hsa-let-7b	GPR56	9289	18668040
hsa-miR-30c	GRIA2	2891	20582287
hsa-miR-24	GRIA2	2891	20347265
hsa-let-7b	GRM7	2917	18704095
hsa-let-7b	GRPEL2	134266	18668040
hsa-miR-26a	GSK3B	2932	20525681
hsa-let-7b	GSTM4	2948	18668040
hsa-let-7b	GTPBP3	84705	18668040
hsa-miR-22*	GYPA	2993	17379065
hsa-let-7b	GYS1	2997	18668040
hsa-miR-24	H2AFX	3014	19377482
hsa-miR-24	H2AFX	3014	20505758
hsa-miR-25*	HAND2	9464	21256124
hsa-let-7a	HAND2	9464	19420057
hsa-let-7b	HARS	3035	18668040
hsa-let-7b	HARS2	23438	18668040
hsa-let-7b	HBXIP	10542	18668040
hsa-miR-155	HCN2	610	19136465
hsa-miR-22*	HDAC4	9759	20842113
hsa-miR-140-5p	HDAC4	9759	16828749
hsa-miR-140-5p	HDAC4	9759	19734943
hsa-let-7a	HDAC4	9759	19342382
hsa-miR-26a	HDAC9	9734	20652617
hsa-miR-22*	HDAC9	9734	20842113
hsa-miR-146a	HDAC9	9734	19635561
hsa-miR-146a	HDAC9	9734	19585508
hsa-miR-155	HEMGN	55363	20656931
hsa-miR-146a	HERC5	51191	20178649
hsa-miR-155	HES4	57801	20078880
hsa-miR-338-5p	HES5	388585	20223198
hsa-miR-486-5p	HEY1	23462	20868653
hsa-let-7b*	HGF	3082	19396864
hsa-miR-200c*	HIF1A	3091	20378769
hsa-miR-19b	HIF1A	3091	18632605
hsa-miR-155	HIF1A	3091	20964835
hsa-miR-24	HIPK3	10114	20347265
hsa-miR-19b	HIPK3	10114	17575136
hsa-miR-155	HIVEP2	3097	18367535
hsa-miR-155	HIVEP2	3097	20427544
hsa-let-7a	HK1	3098	20440510
hsa-miR-146a	HLA-A	3105	19187610
hsa-miR-331-5p	HLA-G	3135	19664672
hsa-miR-331-5p	HMGA1	3159	19169275
hsa-miR-26a	HMGA1	3159	17563749
hsa-let-7b	HMGA1	3159	20228781
hsa-let-7b	HMGA1	3159	18668040
hsa-let-7a	HMGA1	3159	19179606
hsa-let-7a	HMGA1	3159	19217096
hsa-miR-331-5p	HMGA2	8091	19169275
hsa-miR-26a	HMGA2	8091	20652617
hsa-miR-26a	HMGA2	8091	17563749
hsa-let-7b	HMGA2	8091	20228781
hsa-let-7a	HMGA2	8091	17437991
hsa-let-7a	HMGA2	8091	19179606
hsa-let-7a	HMGA2	8091	17554199
hsa-let-7a	HMGA2	8091	17322030
hsa-let-7a	HMGA2	8091	18957199
hsa-let-7a	HMGA2	8091	18413726
hsa-let-7a	HMGA2	8091	19136928
hsa-let-7a	HMGA2	8091	18308936
hsa-let-7a	HMGA2	8091	19324969
hsa-let-7a	HMGA2	8091	18371414
hsa-let-7a	HMGA2	8091	17957144
hsa-let-7a	HMGA2	8091	18508790
hsa-let-7a	HMGA2	8091	17600087
hsa-let-7a	HMGA2	8091	20949044
hsa-let-7a	HMGA2	8091	18413822
hsa-let-7a	HMGA2	8091	19602040
hsa-let-7a	HMGA2	8091	19431195
hsa-let-7a	HMGA2	8091	18758960
hsa-let-7a	HMGA2	8091	18403645
hsa-let-7a	HMGA2	8091	17243163
hsa-let-7a	HMGA2	8091	19217096
hsa-let-7a	HMGA2	8091	18083101
hsa-miR-22*	HMOX1	3162	20633528
hsa-miR-155	HMOX1	3162	21147878
hsa-let-7b	HMOX1	3162	18668040
hsa-let-7a	HMOX1	3162	20806079
hsa-miR-200c*	HNF1A	6927	18433021
hsa-miR-24	HNF4A	3172	20018894
hsa-let-7a	HNF4A	3172	20158877
hsa-miR-19b	HNRNPA1	3178	17558416
hsa-let-7a	HNRNPA1	3178	20639884
hsa-let-7b	HNRPM	4670	18668040
hsa-let-7a	HOXA10	3206	18308931
hsa-miR-155	HOXA4	3201	20003307
hsa-miR-26a	HOXA5	3202	14697198
hsa-miR-155	HOXA9	3205	20444872
hsa-let-7a	HOXA9	3205	18474618
hsa-miR-155	HOXB3	3213	20656931
hsa-miR-146a	HOXB8	3218	19514064
hsa-miR-200c*	HOXD10	3236	19593777
hsa-miR-200c*	HPRT1	3251	20378769
hsa-miR-26a	HRSP12	10247	21199804
hsa-let-7a	HRSP12	10247	19229243
hsa-let-7b	HSD17B12	51144	18668040
hsa-let-7b	HSDL1	83693	18668040
hsa-let-7b	HSPA1A	3303	18668040
hsa-let-7b	HSPA1B	3304	18668040
hsa-miR-22*	HTR2C	3358	21168126
hsa-miR-26a	HUWE1	10075	19851984
hsa-let-7b	HYAL1	3373	18668040
hsa-miR-155	HYLS1	219844	16041695
hsa-miR-30c	ID1	3397	20807818
hsa-miR-155	ID3	3399	20427544
hsa-miR-106b	ID3	3399	20374639
hsa-let-7b	IDH1	3417	18668040
hsa-let-7b	IFIT5	24138	18668040
hsa-miR-30c	IFNA1	3439	21070682
hsa-miR-28-5p	IFNA1	3439	21224041
hsa-miR-155	IFNA1	3439	20937844
hsa-miR-155	IFNA1	3439	18687362
hsa-miR-146a	IFNA1	3439	19333922
hsa-miR-146a	IFNA1	3439	19596990
hsa-miR-146a	IFNG	3458	18791161
hsa-miR-146a	IFNG	3458	20857148
hsa-miR-146a	IFNG	3458	20850013
hsa-let-7b	IFNG	3458	20130213
hsa-let-7a	IFNG	3458	21085987
hsa-let-7b	IFRD1	3475	18668040
hsa-let-7b	IFRD2	7866	18668040
hsa-miR-30b	IGF1	3479	21373187
hsa-miR-28-3p	IGF1	3479	20497147
hsa-let-7a	IGF1	3479	19477633
hsa-miR-140-5p	IGF1R	3480	19950226
hsa-let-7b	IGF2BP1	10642	18668040
hsa-let-7a	IGF2BP1	10642	21252116
hsa-let-7a	IGF2BP1	10642	18413726
hsa-let-7b	IGF2R	3482	18668040
hsa-miR-140-5p	IGFBP5	3488	19948051
hsa-miR-140-5p	IGFBP5	3488	19950226
hsa-miR-140-5p	IGFBP6	3489	19950226
hsa-miR-200c*	IHH	3549	18698484
hsa-miR-30b	IKBKB	3551	20144951
hsa-miR-146a	IKBKB	3551	20525168
hsa-miR-24	IKBKE	9641	19177201
hsa-miR-155	IKBKE	9641	18753206
hsa-miR-155	IKBKE	9641	17911593
hsa-miR-146a	IL10	3586	20435894
hsa-miR-146a	IL10	3586	21060679
hsa-miR-155	IL13	3596	21097505
hsa-let-7a	IL13	3596	20630862
hsa-miR-155	IL13RA1	3597	21097505
hsa-let-7a	IL17A	3605	20840794
hsa-miR-146a	IL1A	3552	20148189
hsa-miR-25*	IL1B	3553	19541842
hsa-miR-22*	IL1B	3553	19011694
hsa-miR-155	IL1B	3553	19193853
hsa-miR-155	IL1B	3553	19701459
hsa-miR-155	IL1B	3553	20950585
hsa-miR-146a	IL1B	3553	19333945
hsa-miR-146a	IL1B	3553	20522791
hsa-miR-146a	IL1B	3553	20934487
hsa-miR-146a	IL1B	3553	20981815
hsa-miR-146a	IL1B	3553	20520763
hsa-miR-146a	IL1B	3553	20086228
hsa-miR-146a	IL1B	3553	20716963
hsa-miR-146a	IL1B	3553	20148189
hsa-miR-146a	IL1B	3553	19167348
hsa-miR-146a	IL1B	3553	21279994
hsa-miR-146a	IL1B	3553	18438844
hsa-miR-146a	IL1B	3553	20937840
hsa-miR-146a	IL1B	3553	18504431
hsa-miR-146a	IL1B	3553	19008124
hsa-miR-146a	IL1B	3553	16885212
hsa-miR-146a	IL1B	3553	20525168
hsa-miR-146a	IL1B	3553	18390754
hsa-miR-146a	IL1B	3553	21263019
hsa-miR-140-5p	IL1B	3553	19714579
hsa-let-7a	IL1B	3553	18759964
hsa-let-7a	IL1B	3553	21085987
hsa-miR-26a	IL2	3558	20441582
hsa-miR-146a	IL2	3558	19965651
hsa-miR-25*	IL2RA	3559	20637509
hsa-miR-155	IL2RA	3559	19777054
hsa-miR-146a	IL2RA	3559	19954774
hsa-let-7a	IL2RA	3559	21149603
hsa-miR-155	IL3	3562	19109256
hsa-miR-155	IL4	3565	20078880
hsa-miR-155	IL4	3565	21097505
hsa-miR-28-3p	IL6	3569	20497147
hsa-miR-26a	IL6	3569	19701194
hsa-miR-19b	IL6	3569	18728182
hsa-miR-155	IL6	3569	20354188
hsa-miR-146a	IL6	3569	21249428
hsa-miR-146a	IL6	3569	20981815
hsa-miR-146a	IL6	3569	20148189
hsa-miR-146a	IL6	3569	21279994
hsa-miR-146a	IL6	3569	20053980
hsa-miR-146a	IL6	3569	18504431
hsa-miR-146a	IL6	3569	20188071
hsa-miR-146a	IL6	3569	20525168
hsa-let-7a	IL6	3569	17220301
hsa-let-7a	IL6	3569	21352471
hsa-let-7a	IL6	3569	20459595
hsa-let-7a	IL6	3569	19878981
hsa-let-7a	IL6	3569	19584273
hsa-let-7a	IL6	3569	20797623
hsa-miR-19b	IL6R	3570	19713220
hsa-miR-19b	IL6ST	3572	19713220
hsa-miR-25*	IL7R	3575	20637509
hsa-miR-146a	IL7R	3575	19954774
hsa-miR-146a	IL8	3576	20053980
hsa-let-7a	IL8RA	3577	20459595
hsa-let-7a	ILF2	3608	19398578
hsa-let-7a	ILF3	3609	19398578
hsa-miR-650	ING4	51147	20381459
hsa-miR-200c*	INHBC	3626	18698484
hsa-miR-200c*	INHBE	83729	18698484
hsa-miR-155	INPP5D	3635	19520806
hsa-miR-155	INPP5D	3635	19890474
hsa-miR-155	INPP5D	3635	20041145
hsa-miR-155	INPP5D	3635	19359473
hsa-miR-155	INPP5D	3635	19641183
hsa-miR-140-5p	INS	3630	19950226
hsa-let-7b	IPO4	79711	18668040
hsa-let-7b	IQGAP3	128239	18668040
hsa-miR-146a	IRAK1	3654	18474871
hsa-miR-146a	IRAK1	3654	18504431
hsa-miR-146a	IRAK1	3654	21249428
hsa-miR-146a	IRAK1	3654	20716963
hsa-miR-146a	IRAK1	3654	20870441
hsa-miR-146a	IRAK1	3654	20542134
hsa-miR-146a	IRAK1	3654	20524934
hsa-miR-146a	IRAK1	3654	20500689
hsa-miR-146a	IRAK1	3654	20148189
hsa-miR-146a	IRAK1	3654	20951969
hsa-miR-146a	IRAK1	3654	19596990
hsa-miR-146a	IRAK1	3654	20937840
hsa-miR-146a	IRAK1	3654	20053980
hsa-miR-146a	IRAK2	3656	19596990
hsa-miR-146a	IRAK2	3656	20937840
hsa-let-7a	IRAK2	3656	18508790
hsa-miR-155	IRAK3	11213	20852130
hsa-miR-155	IRAK4	51135	18006822
hsa-miR-155	IRF1	3659	20039311
hsa-miR-106b	ITCH	83737	19096009
hsa-let-7b	ITGA2	3673	18668040
hsa-miR-331-5p	ITGA3	3675	19229884
hsa-let-7a	ITGB3	3690	20498642
hsa-let-7a	ITGB3	3690	18679415
hsa-let-7b	ITGB4	3691	18668040
hsa-miR-338-5p	JAG1	182	21293479
hsa-miR-331-5p	JAG1	182	20510161
hsa-miR-200c*	JAG2	3714	18698484
hsa-miR-155	JAK1	3716	20354188
hsa-miR-28-5p	JAK2	3717	20445018
hsa-miR-155	JAK2	3717	17976518
hsa-miR-155	JAK2	3717	19109256
hsa-let-7b	JAK2	3717	15806104
hsa-let-7a	JAK2	3717	18508790
hsa-miR-331-5p	JARID2	3720	19229884
hsa-miR-155	JARID2	3720	19759154
hsa-miR-650	JUN	3725	21170085
hsa-miR-26a	JUN	3725	20080666
hsa-miR-24	JUN	3725	19861690
hsa-miR-155	JUN	3725	18048365
hsa-miR-155	JUN	3725	18940871
hsa-miR-155	JUN	3725	20871480
hsa-miR-155	JUN	3725	20852130
hsa-miR-146a	JUN	3725	19635561
hsa-miR-106b	JUN	3725	19074548
hsa-let-7b*	JUN	3725	19396864
hsa-let-7b	JUN	3725	18668040
hsa-miR-155	JUND	3727	20622002
hsa-miR-146a	KCNG1	3755	20023696
hsa-miR-155	KCNH8	131096	20003307
hsa-miR-200c*	KCNMA1	3778	20420713
hsa-let-7b	KCNN4	3783	18668040
hsa-miR-30c	KCTD11	147040	19502386
hsa-let-7b	KDELC2	143888	18668040
hsa-miR-155	KHSRP	8570	19423639
hsa-miR-155	KHSRP	8570	20852130
hsa-let-7a	KHSRP	8570	20639884
hsa-miR-24	KIAA0152	9761	20347265
hsa-let-7b	KIAA0152	9761	15131085
hsa-let-7b	KIAA0409	23378	18668040
hsa-let-7b	KIAA0776	23376	18668040
hsa-let-7b	KIAA1618	57714	18668040
hsa-miR-19b	KIDINS220	57498	21220470
hsa-miR-155	KIF23	9493	19956200
hsa-miR-24	KIT	3815	20505758
hsa-miR-146a	KIT	3815	16365291
hsa-let-7a	KIT	3815	18068232
hsa-let-7a	KITLG	4254	19126550
hsa-miR-200c*	KLF13	51621	19229866
hsa-miR-25*	KLF4	9314	19541842
hsa-miR-200c*	KLF4	9314	19935649
hsa-miR-155	KLF4	9314	20676373
hsa-miR-146a	KLF4	9314	20178649
hsa-miR-146a	KLF4	9314	21211043
hsa-miR-106b	KLF4	9314	21285944
hsa-let-7b	KLF5	688	15131085
hsa-miR-22*	KLF6	1316	19011694
hsa-miR-200c*	KLF8	11279	18698484
hsa-miR-200c*	KLK3	354	20378769
hsa-let-7b	KLK8	11202	18668040
hsa-miR-140-5p	KPNA2	3838	19950226
hsa-let-7b	KPNA3	3839	18668040
hsa-miR-25*	KRAS	3845	20818338
hsa-let-7a	KRAS	3845	20603437
hsa-let-7a	KRAS	3845	20676756
hsa-let-7a	KRAS	3845	19380522
hsa-let-7a	KRAS	3845	15766527
hsa-let-7a	KRAS	3845	20093556
hsa-let-7a	KRAS	3845	20216554
hsa-let-7a	KRAS	3845	17728006
hsa-let-7a	KRAS	3845	20177422
hsa-let-7a	KRAS	3845	18922928
hsa-let-7a	KRAS	3845	20978195
hsa-let-7a	KRAS	3845	20647319
hsa-let-7a	KRAS	3845	21285251
hsa-miR-140-5p	KRT12	3859	15800047
hsa-let-7b	KRT85	3891	18668040
hsa-miR-25*	LAMA1	284217	20036482
hsa-let-7b	LAMC1	3915	18668040
hsa-miR-19b	LAMC2	3918	21200023
hsa-let-7b	LAMC2	3918	15131085
hsa-miR-155	LAMP3	27074	20078880
hsa-let-7a	LAMP3	27074	19420057
hsa-let-7a	LARP4	113251	20144220
hsa-miR-200c*	LARP6	55323	18925646
hsa-miR-155	LATS2	26524	21062812
hsa-let-7b	LCP1	3936	18668040
hsa-miR-155	LDOC1	23641	17881434
hsa-miR-146a	LEF1	51176	21211043
hsa-miR-200c*	LHFP	10186	16929162
hsa-miR-30c	LHX1	3975	19906860
hsa-miR-26a	LIF	3976	19011087
hsa-let-7a	LIN28	79727	12798299
hsa-let-7a	LIN28	79727	19878981
hsa-let-7a	LIN28	79727	19578360
hsa-let-7a	LIN28	79727	19492978
hsa-let-7a	LIN28	79727	18566191
hsa-let-7a	LIN28	79727	20797623
hsa-let-7a	LIN28	79727	19713957
hsa-let-7a	LIN28	79727	18550544
hsa-let-7a	LIN28	79727	16139228
hsa-let-7a	LIN28	79727	19898466
hsa-let-7a	LIN28	79727	19153603
hsa-let-7a	LIN28	79727	19211792
hsa-let-7a	LIN28	79727	16122423
hsa-let-7a	LIN28	79727	19477633
hsa-let-7a	LIN28	79727	20179095
hsa-let-7a	LIN28	79727	19340450
hsa-let-7a	LIN28	79727	17139256
hsa-let-7a	LIN28	79727	21378162
hsa-let-7a	LIN28	79727	20178735
hsa-let-7a	LIN28	79727	19557079
hsa-let-7a	LIN28	79727	20947512
hsa-let-7a	LIN28	79727	18951094
hsa-let-7a	LIN28	79727	20639884
hsa-let-7a	LIN28	79727	21045151
hsa-let-7a	LIN28	79727	19686677
hsa-let-7a	LIN28	79727	21297634
hsa-let-7a	LIN28	79727	20459595
hsa-let-7a	LIN28	79727	18674967
hsa-let-7a	LIN28	79727	16971064
hsa-let-7a	LIN28	79727	18292307
hsa-let-7a	LIN28	79727	20042474
hsa-let-7a	LIN28	79727	12871707
hsa-let-7a	LIN28	79727	20935637
hsa-let-7a	LIN28	79727	15003116
hsa-let-7a	LIN28	79727	19110755
hsa-let-7a	LIN28	79727	19703396
hsa-let-7a	LIN28	79727	19713958
hsa-let-7a	LIN28	79727	18604195
hsa-let-7a	LIN28	79727	20619222
hsa-let-7a	LIN28	79727	20005451
hsa-let-7a	LIN28B	389421	19713958
hsa-let-7a	LIN28B	389421	18951094
hsa-let-7a	LIN28B	389421	20639884
hsa-let-7a	LIN28B	389421	16971064
hsa-let-7b	LMNB2	84823	18668040
hsa-miR-200c*	LOX	4015	20420713
hsa-let-7b	LPL	4023	18668040
hsa-miR-28-5p	LPP	4026	16896311
hsa-miR-338-5p	LRP1	4035	19665999
hsa-let-7b	LRP1	4035	18668040
hsa-let-7b	LRRC8A	56262	18668040
hsa-let-7b	LRRC8C	84230	18668040
hsa-let-7a	LRRK2	120892	20671708
hsa-let-7a	LSM1	27257	16756390
hsa-let-7b	LUZP1	7798	18668040
hsa-let-7b	LY6K	54742	18668040
hsa-let-7b	LYCAT	253558	18668040
hsa-let-7b	LYPLA2	11313	18668040
hsa-miR-146a	LYPLA3	23659	20195282
hsa-miR-200c*	MAF	4094	21059207
hsa-miR-338-5p	MAP1A	4130	18684991
hsa-miR-26a	MAP2	4133	17592044
hsa-let-7b	MAP2K1IP1	8649	18668040
hsa-miR-24	MAP2K4	6416	19861690
hsa-miR-200c*	MAP3K10	4294	18698484
hsa-miR-26a	MAP3K12	7786	19851984
hsa-miR-26a	MAP3K2	10746	20080666
hsa-miR-155	MAP3K7	6885	20948191
hsa-miR-155	MAP3K7IP2	23118	20948191
hsa-miR-155	MAP3K7IP2	23118	19193853
hsa-miR-155	MAP3K7IP2	23118	20852130
hsa-miR-155	MAP3K7IP2	23118	20680360
hsa-miR-155	MAP3K8	1326	18006822
hsa-miR-24	MAPK14	1432	20347265
hsa-miR-106b	MAPK14	1432	19559694
hsa-let-7b	MAPK14	1432	15131085
hsa-let-7b	MAPK14	1432	15806104
hsa-miR-155	MAPK3	5595	20735984
hsa-miR-155	MAPK3	5595	16675453
hsa-miR-155	MAPK3	5595	17588946
hsa-miR-155	MAPK3	5595	19109256
hsa-miR-146a	MAPK3	5595	21060679
hsa-let-7a	MAPK3	5595	21057545
hsa-miR-26a	MAPK8	5599	20080666
hsa-miR-155	MAPK8	5599	20937844
hsa-miR-155	MAPK8	5599	18048365
hsa-miR-155	MAPK8	5599	17242365
hsa-miR-146a	MAPK8	5599	20525168
hsa-miR-146a	MAPK8	5599	20859756
hsa-miR-24	MAPKAPK5	8550	19861690
hsa-miR-200c*	MARCKS	4082	20957176
hsa-miR-26a	MARK2	2011	20422465
hsa-miR-379	MAS1	4142	20371173
hsa-miR-26a	MAS1	4142	18648749
hsa-let-7b	MAT2A	4144	18668040
hsa-miR-155	MATR3	9782	17881434
hsa-miR-22*	MAX	4149	20214878
hsa-let-7a	MBL2	4153	20215419
hsa-let-7b	MBNL1	4154	18668040
hsa-miR-200c*	MBNL2	10150	19229866
hsa-miR-193b*	MCL1	4170	20103677
hsa-miR-151-5p	MCL1	4170	19074828
hsa-miR-106b	MCL1	4170	19096009
hsa-let-7a	MCL1	4170	20347499
hsa-miR-338-5p	MCM2	4171	21293479
hsa-miR-32	MCM7	4176	18676839
hsa-miR-25*	MCM7	4176	18800151
hsa-miR-25*	MCM7	4176	18328430
hsa-miR-22*	MCM7	4176	20388916
hsa-miR-106b	MCM7	4176	21088000
hsa-miR-331-5p	MDM2	4193	19229884
hsa-miR-379	MDM4	4194	20371173
hsa-let-7a	ME1	4199	15183728
hsa-miR-26a	MECP2	4204	14697198
hsa-miR-186	MECP2	4204	19811318
hsa-miR-155	MECP2	4204	19897480
hsa-miR-146a	MECP2	4204	20716963
hsa-miR-130b*	MECP2	4204	17573714
hsa-miR-155	MEF2C	4208	19897480
hsa-miR-155	MEIS1	4211	18950466
hsa-miR-155	MEIS1	4211	20656931
hsa-let-7a	MEIS1	4211	18308931
hsa-let-7a	MEST	4232	20610616
hsa-miR-30c	MET	4233	20498632
hsa-miR-200c*	MET	4233	21389093
hsa-miR-200c*	MET	4233	18376396
hsa-let-7b	MET	4233	18668040
hsa-miR-26a	METAP2	10988	17592044
hsa-let-7b	METTL7A	25840	18668040
hsa-miR-340	MITF	4286	20439467
hsa-miR-25*	MITF	4286	20036482
hsa-miR-200c*	MITF	4286	19167416
hsa-miR-155	MITF	4286	20720163
hsa-miR-486-5p	MKL1	57591	20142475
hsa-miR-155	MLH1	4292	20351277
hsa-let-7b	MLLT1	4298	18668040
hsa-let-7b	MLLT11	10962	18668040
hsa-miR-155	MLLT3	4300	20656931
hsa-let-7b	MLSTD2	84188	18668040
hsa-miR-155	MME	4311	20947507
hsa-miR-146a	MMP13	4322	19008124
hsa-miR-140-5p	MMP13	4322	19948051
hsa-let-7a	MMP14	4323	21057545
hsa-let-7a	MMP8	4317	21292542
hsa-miR-26a	MMP9	4318	20422465
hsa-let-7b	MOSC1	64757	18668040
hsa-let-7b	MOSPD2	158747	18668040
hsa-let-7b	MOV10	4343	18668040
hsa-let-7a	MOV10	4343	17167072
hsa-let-7a	MOV10	4343	19898466
hsa-let-7b	MPDU1	9526	18668040
hsa-miR-146a	MPI	4351	19406203
hsa-miR-28-5p	MPL	4352	20445018
hsa-let-7b	MPZL1	9019	18668040
hsa-let-7b	MRC2	9902	18668040
hsa-miR-140-5p	MRE11A	4361	19950226
hsa-miR-26a	MRGPRX3	117195	20422465
hsa-let-7b	MRM1	79922	18668040
hsa-let-7b	MRPL20	55052	18668040
hsa-let-7b	MRPS24	64951	18668040
hsa-let-7b	MRPS33	51650	18668040
hsa-let-7b	MRS2	92935	18668040
hsa-miR-155	MSH2	4436	20351277
hsa-miR-379	MSH3	4437	20371173
hsa-miR-155	MSH6	2956	20351277
hsa-let-7b	MSI2	124540	18668040
hsa-miR-155	MT2A	4502	20078880
hsa-miR-155	MT4	84560	20329552
hsa-miR-26a	MTDH	92140	20952513
hsa-let-7b	MTHFD2	10797	18668040
hsa-miR-379	MTPN	136319	15538371
hsa-let-7b	MTPN	136319	15806104
hsa-let-7b	MTRR	4552	18668040
hsa-miR-200c*	MYB	4602	18925646
hsa-miR-155	MYB	4602	21062812
hsa-miR-155	MYB	4602	20680360
hsa-miR-155	MYB	4602	21296997
hsa-miR-146a	MYB	4602	20460641
hsa-miR-19b	MYBBP1A	10514	19706389
hsa-miR-30c	MYBL2	4605	21187425
hsa-miR-26b	MYC	4609	18451220
hsa-miR-26a	MYC	4609	19197161
hsa-miR-26a	MYC	4609	18713946
hsa-miR-24	MYC	4609	19748357
hsa-miR-22*	MYC	4609	20562918
hsa-miR-22*	MYC	4609	18066065
hsa-miR-22*	MYC	4609	20214878
hsa-miR-200c*	MYC	4609	20716115
hsa-miR-200c*	MYC	4609	19167416
hsa-miR-19b	MYC	4609	20851997
hsa-miR-19b	MYC	4609	19706389
hsa-miR-19b	MYC	4609	18632605
hsa-miR-19b	MYC	4609	20008931
hsa-miR-155	MYC	4609	18636108
hsa-miR-155	MYC	4609	21130073
hsa-let-7b	MYC	4609	21242186
hsa-let-7a	MYC	4609	21285251
hsa-let-7a	MYC	4609	20639536
hsa-let-7a	MYC	4609	19064005
hsa-let-7a	MYC	4609	19216629
hsa-let-7a	MYC	4609	21059911
hsa-let-7a	MYC	4609	19574298
hsa-let-7a	MYC	4609	19528081
hsa-let-7a	MYC	4609	19956384
hsa-let-7a	MYC	4609	19211792
hsa-let-7a	MYC	4609	21349304
hsa-let-7a	MYC	4609	21373758
hsa-let-7a	MYC	4609	19445940
hsa-let-7a	MYC	4609	19269368
hsa-let-7a	MYC	4609	17942906
hsa-let-7a	MYC	4609	17877811
hsa-let-7a	MYC	4609	19787239
hsa-let-7a	MYC	4609	19492978
hsa-let-7a	MYC	4609	19116113
hsa-let-7a	MYC	4609	20545570
hsa-let-7a	MYC	4609	21365266
hsa-let-7a	MYC	4609	20033209
hsa-let-7a	MYC	4609	21252116
hsa-let-7a	MYC	4609	20440510
hsa-miR-22*	MYCBP	26292	20562918
hsa-miR-650	MYCN	4613	21352815
hsa-miR-200c*	MYCN	4613	19167416
hsa-miR-140-5p	MYCN	4613	17875710
hsa-let-7a	MYCN	4613	20054295
hsa-miR-155	MYD88	4615	20219467
hsa-miR-155	MYD88	4615	20937844
hsa-miR-155	MYD88	4615	21030878
hsa-miR-24	MYLIP	29116	20347265
hsa-miR-19b	MYLIP	29116	17575136
hsa-miR-155	MYO10	4651	20427544
hsa-let-7b	MYO10	4651	18668040
hsa-let-7b	MYO1E	4643	18668040
hsa-miR-486-5p	MYOD1	4654	20142475
hsa-miR-26a	MYOD1	4654	18281287
hsa-miR-24	MYOD1	4654	21070642
hsa-miR-24	MYOG	4656	21070642
hsa-let-7b	NAPG	8774	18668040
hsa-let-7b	NARG1	80155	18668040
hsa-let-7b	NARS	4677	18668040
hsa-let-7b	NAT6	24142	18668040
hsa-miR-338-3p	NAV3	89795	20202123
hsa-miR-28-5p	NBN	4683	18230126
hsa-miR-140-5p	NBN	4683	19950226
hsa-let-7b	NCAPG	64151	18668040
hsa-let-7a	NCAPG	64151	19342589
hsa-let-7a	NCBP1	4686	19632182
hsa-let-7b	NCL	4691	18668040
hsa-miR-19b	NCOA3	8202	19706389
hsa-let-7a	NCOA3	8202	19528081
hsa-let-7a	NCOA4	8031	19956384
hsa-miR-650	NDRG2	57447	21352815
hsa-let-7b	NEDD4	4734	18668040
hsa-let-7b	NELL1	4745	18668040
hsa-let-7b*	NF2	4771	19396864
hsa-let-7a	NF2	4771	17220301
hsa-miR-155	NFATC1	4772	20039311
hsa-miR-130b*	NFE2	4778	21293178
hsa-miR-155	NFE2L1	4779	20003307
hsa-miR-155	NFE2L2	4780	20003307
hsa-miR-650	NFKB1	4790	21170085
hsa-miR-30c	NFKB1	4790	21317924
hsa-miR-28-3p	NFKB1	4790	20497147
hsa-miR-26a	NFKB1	4790	19812400
hsa-miR-22*	NFKB1	4790	18347134
hsa-miR-155	NFKB1	4790	19650740
hsa-miR-155	NFKB1	4790	18940871
hsa-miR-155	NFKB1	4790	21030878
hsa-miR-155	NFKB1	4790	17173072
hsa-miR-146a	NFKB1	4790	20937840
hsa-miR-146a	NFKB1	4790	20023696
hsa-miR-146a	NFKB1	4790	18057241
hsa-miR-146a	NFKB1	4790	19021527
hsa-miR-146a	NFKB1	4790	19190326
hsa-miR-146a	NFKB1	4790	20110513
hsa-miR-146a	NFKB1	4790	18504431
hsa-let-7a	NFKB1	4790	19878981
hsa-let-7a	NFKB1	4790	17260024
hsa-miR-146a	NFKBIA	4792	19635561
hsa-miR-146a	NFKBIA	4792	20124483
hsa-miR-146a	NFKBIA	4792	18504431
hsa-let-7a	NFKBIA	4792	19592657
hsa-let-7a	NFYC	4802	20889907
hsa-let-7a	NKIRAS2	28511	20351193
hsa-let-7a	NKX2-1	7080	19956384
hsa-miR-30c	NKX2-3	159296	16574096
hsa-miR-486-5p	NLGN3	54413	20868653
hsa-miR-486-5p	NLGN4X	57502	20868653
hsa-miR-146a	NLRP3	114548	20011700
hsa-miR-24	NME1	4830	21159603
hsa-miR-25*	NOG	9241	18573151
hsa-miR-24	NOL3	8996	19748357
hsa-let-7a	NOL3	8996	17942906
hsa-miR-30c	NOS1	4842	21134262
hsa-miR-24	NOS2A	4843	19213952
hsa-miR-155	NOS2A	4843	19651781
hsa-miR-146a	NOS2A	4843	18791161
hsa-miR-146a	NOS2A	4843	20709800
hsa-let-7a	NOS2A	4843	21085987
hsa-miR-24	NOS3	4846	19213952
hsa-miR-155	NOS3	4846	18790048
hsa-miR-30c	NOTCH1	4851	16574096
hsa-miR-24	NOTCH1	4851	20347265
hsa-miR-24	NOTCH1	4851	17150773
hsa-miR-155	NOTCH1	4851	21130073
hsa-let-7b	NOTCH2	4853	18668040
hsa-miR-338-5p	NOVA1	4857	18684991
hsa-miR-25*	NOX4	50507	21071935
hsa-let-7b	NP	4860	18668040
hsa-miR-140-5p	NPAT	4863	16828749
hsa-let-7a	NPAT	4863	18614752
hsa-miR-26a	NPC1	4864	21199804
hsa-miR-26a	NPC1	4864	21368858
hsa-miR-200c*	NPC1	4864	20406893
hsa-miR-155	NPC1	4864	19293812
hsa-let-7a	NPC1	4864	20440510
hsa-let-7a	NPC1	4864	21373758
hsa-miR-24	NPHS2	7827	18832437
hsa-let-7a	NPM1	4869	20425795
hsa-let-7a	NPM1	4869	18337557
hsa-let-7a	NPM1	4869	18308931
hsa-let-7b	NPR3	4883	18668040
hsa-miR-200c*	NQO1	1728	20553627
hsa-miR-146a	NR1I2	8856	21060679
hsa-let-7a	NR1I2	8856	17890240
hsa-miR-19b	NR3C2	4306	19944075
hsa-miR-338-5p	NRAS	4893	20357817
hsa-let-7a	NRAS	4893	20607356
hsa-let-7a	NRAS	4893	15766527
hsa-let-7a	NRAS	4893	20216554
hsa-miR-146a	NRGN	4900	20934487
hsa-let-7a	NRIP1	8204	19878981
hsa-let-7b	NRP1	8829	18668040
hsa-miR-486-5p	NRXN1	9378	20868653
hsa-let-7b	NT5C3	51251	18668040
hsa-let-7b	NT5E	4907	18668040
hsa-miR-24	NTRK1	4914	16224024
hsa-miR-200c*	NTRK2	4915	19435871
hsa-miR-151-3p	NTRK3	4916	21143953
hsa-let-7b	NUCB1	4924	18668040
hsa-let-7b	NUFIP2	57532	18668040
hsa-let-7b	NXN	64359	18668040
hsa-miR-30c	OAS1	4938	18701917
hsa-miR-155	OASL	8638	20078880
hsa-miR-24	OCA2	4948	17613256
hsa-miR-155	ODZ1	10178	21350005
hsa-miR-146a	ODZ1	10178	20680470
hsa-let-7a	OPRM1	4988	20668208
hsa-let-7b	OPRS1	10280	18668040
hsa-miR-155	ORC3L	23595	18842708
hsa-miR-186	P2RX7	5027	18682393
hsa-let-7b	P4HA2	8974	18668040
hsa-miR-146a	PA2G4	5036	19944095
hsa-let-7b	PAFAH1B2	5049	18668040
hsa-let-7a	PAH	5053	20110569
hsa-miR-200c*	PAK1	5058	20716115
hsa-miR-28-5p	PAK3	5063	20190813
hsa-miR-25*	PAK3	5063	19422085
hsa-miR-155	PAK3	5063	19956200
hsa-miR-106b	PAK3	5063	19782699
hsa-let-7a	PAK3	5063	18798260
hsa-miR-155	PAM	5066	17149698
hsa-let-7b	PARP8	79668	15131085
hsa-miR-30c	PAX3	5077	16574096
hsa-miR-30c	PAX6	5080	16574096
hsa-let-7a	PAX7	5081	20876843
hsa-miR-19b	PCAF	8850	18728182
hsa-miR-140-5p	PCAF	8850	19950226
hsa-miR-140-5p	PCNA	5111	19950226
hsa-miR-155	PDC	5132	20852130
hsa-miR-200c*	PDCD4	27250	19593777
hsa-miR-155	PDCD4	27250	19641183
hsa-let-7a	PDCD6	10016	18719242
hsa-let-7a	PDCD6	10016	15024405
hsa-let-7a	PDCD6	10016	18367718
hsa-let-7b	PDE3A	5139	18668040
hsa-miR-155	PDE5A	8654	18790048
hsa-let-7b*	PDGFA	5154	19396864
hsa-miR-24	PDGFB	5155	20019669
hsa-miR-24	PDGFB	5155	19917099
hsa-miR-338-5p	PDGFRA	5156	20223197
hsa-let-7a	PDHA2	5161	19342589
hsa-let-7b	PDLIM5	10611	18668040
hsa-miR-155	PDLIM7	9260	18940871
hsa-miR-155	PDLIM7	9260	18926796
hsa-miR-146a	PDLIM7	9260	18347435
hsa-miR-146a	PDLIM7	9260	18057241
hsa-let-7b	PDLIM7	9260	18668040
hsa-miR-200c*	PDPN	10630	20553627
hsa-let-7a	PEBP1	5037	19153603
hsa-let-7b	PEX11B	8799	18668040
hsa-let-7a	PGC	5225	19686677
hsa-let-7a	PGC	5225	19578360
hsa-let-7b	PGM1	5236	18668040
hsa-let-7b	PGRMC1	10857	18668040
hsa-let-7a	PGRMC1	10857	21109987
hsa-let-7b	PHC2	1912	18668040
hsa-miR-155	PHF17	79960	17881434
hsa-let-7b	PHLDB2	90102	18668040
hsa-miR-486-5p	PI3	5266	20142475
hsa-miR-26a	PI3	5266	20080666
hsa-miR-24	PI3	5266	20505758
hsa-miR-155	PI3	5266	19074725
hsa-miR-155	PI3	5266	21147878
hsa-let-7a	PI3	5266	16737555
hsa-let-7b	PICALM	8301	18668040
hsa-miR-486-5p	PIK3CA	5290	20142475
hsa-miR-26a	PIK3CA	5290	20080666
hsa-miR-24	PIK3CA	5290	20505758
hsa-miR-200c*	PIK3CA	5290	20005803
hsa-miR-19b	PIK3CA	5290	20505335
hsa-miR-155	PIK3CA	5290	20356498
hsa-miR-155	PIK3CA	5290	21282106
hsa-miR-155	PIK3CA	5290	20871480
hsa-let-7a	PIK3CA	5290	16737555
hsa-let-7a	PIK3CA	5290	20728239
hsa-let-7b	PISD	23761	18668040
hsa-miR-26b	PITX2	5308	20807761
hsa-miR-26a	PIWIL1	9271	19138993
hsa-miR-26a	PIWIL1	9271	20732906
hsa-miR-155	PKIA	5569	20209161
hsa-let-7b	PKN2	5586	18668040
hsa-miR-26a	PLAG1	5324	16461460
hsa-miR-193b*	PLAU	5328	19701247
hsa-miR-146a	PLAU	5328	19585508
hsa-miR-200c*	PLCG1	5335	20514023
hsa-miR-200c*	PLEKHM1	9842	18483486
hsa-let-7b	PLK1	5347	18668040
hsa-miR-106b	PLK2	10769	20374639
hsa-let-7a	PLOD3	8985	19342589
hsa-let-7b	PLXND1	23129	18668040
hsa-miR-331-5p	PMAIP1	5366	19229884
hsa-miR-338-5p	PNLIP	5406	18991333
hsa-let-7b	PODXL	5420	18668040
hsa-let-7b	POLA2	23649	18668040
hsa-miR-24	POLD1	5424	19748357
hsa-let-7b	POLD2	5425	18668040
hsa-let-7a	POLD3	10714	17724023
hsa-let-7b	POLE3	54107	18668040
hsa-let-7b	POLE4	56655	18668040
hsa-let-7a	POLR2A	5430	21102586
hsa-let-7b	POLR2C	5432	18668040
hsa-miR-140-5p	POLR2K	5440	19950226
hsa-miR-22*	POMC	5443	21168126
hsa-miR-26b	POU1F1	5449	20807761
hsa-miR-155	POU2F2	5452	19956200
hsa-miR-200c*	POU3F1	5453	18698484
hsa-miR-26a	POU4F2	5458	14697198
hsa-miR-22*	PPARA	5465	19011694
hsa-miR-22*	PPARA	5465	18347104
hsa-miR-200c*	PPIA	5478	20378769
hsa-let-7b	PPIB	5479	18668040
hsa-let-7b	PPIF	10105	18668040
hsa-let-7b	PPL	5493	18668040
hsa-miR-24	PPM1D	8493	21175813
hsa-let-7b	PPP1R7	5510	18668040
hsa-let-7a	PPP2R1B	5519	21248297
hsa-let-7b	PPP2R4	5524	18668040
hsa-let-7b	PPP2R5C	5527	18668040
hsa-let-7b	PPP3CA	5530	18668040
hsa-let-7b	PPP3R1	5534	18668040
hsa-let-7b	PPP5C	5536	18668040
hsa-let-7b	PRAF2	11230	18668040
hsa-miR-193b*	PRAP1	118471	19701247
hsa-let-7a	PRDM1	639	18583325
hsa-let-7a	PRDM1	639	20651244
hsa-let-7a	PRDM1	639	20966935
hsa-let-7a	PRDM1	639	19686677
hsa-let-7a	PRDM1	639	19578360
hsa-let-7b	PRIM1	5557	18668040
hsa-miR-331-5p	PRKACA	5566	19229884
hsa-let-7b	PRKAR1A	5573	19351815
hsa-miR-28-5p	PRKCH	5583	21199010
hsa-let-7b	PRKCI	5584	18668040
hsa-miR-200c*	PRMT5	10419	19167416
hsa-miR-155	PROC	5624	19136465
hsa-miR-486-5p	PROM1	8842	18765229
hsa-miR-200c*	PROM1	8842	21363915
hsa-miR-200c*	PROM1	8842	21109969
hsa-miR-155	PROM1	8842	21130073
hsa-miR-140-5p	PROM1	8842	19734943
hsa-miR-130b*	PROM1	8842	21112564
hsa-let-7b	PRPF40A	55660	18668040
hsa-let-7b	PRSS21	10942	18668040
hsa-let-7a	PRTN3	5657	19854872
hsa-miR-200c*	PSAT1	29968	20378769
hsa-miR-146a	PSAT1	29968	20500689
hsa-let-7b	PSAT1	29968	18668040
hsa-let-7a	PSD4	23550	21292542
hsa-miR-155	PSMA7	5688	17293455
hsa-miR-155	PSMB9	5698	18940871
hsa-miR-146a	PTBP1	5725	20520763
hsa-let-7b	PTBP1	5725	18668040
hsa-miR-146a	PTBP2	58155	20520763
hsa-let-7b	PTBP2	58155	18668040
hsa-miR-486-5p	PTCHD1	139411	20868653
hsa-miR-486-5p	PTEN	5728	20142475
hsa-miR-26a	PTEN	5728	19487573
hsa-miR-26a	PTEN	5728	14697198
hsa-miR-26a	PTEN	5728	20080666
hsa-miR-22*	PTEN	5728	20523723
hsa-miR-22*	PTEN	5728	20170724
hsa-miR-22*	PTEN	5728	20388916
hsa-miR-200c*	PTEN	5728	19167416
hsa-miR-200c*	PTEN	5728	20716115
hsa-miR-19b	PTEN	5728	20851997
hsa-miR-19b	PTEN	5728	20008935
hsa-miR-186	PTEN	5728	19811318
hsa-miR-155	PTEN	5728	19641183
hsa-miR-155	PTEN	5728	19711427
hsa-miR-106b	PTEN	5728	19660235
hsa-miR-106b	PTEN	5728	19175831
hsa-let-7b	PTEN	5728	18704095
hsa-let-7a	PTEN	5728	18199536
hsa-let-7a	PTEN	5728	20797623
hsa-let-7a	PTEN	5728	20216554
hsa-let-7b	PTGFRN	5738	18668040
hsa-miR-155	PTGS1	5742	18006822
hsa-miR-26b	PTGS2	5743	20100477
hsa-miR-146a	PTGS2	5743	20522791
hsa-let-7b	PTGS2	5743	18668040
hsa-miR-151-5p	PTK2	5747	20812359
hsa-miR-151-5p	PTK2	5747	20305651
hsa-miR-26a	PTP4A1	7803	20831567
hsa-miR-155	PTP4A3	11156	16875667
hsa-let-7b	PTPLAD1	51495	18668040
hsa-let-7b	PTPLB	201562	18668040
hsa-let-7b	PTPMT1	114971	18668040
hsa-miR-200c*	PTPN13	5783	20420713
hsa-miR-200c*	PTPN13	5783	20620960
hsa-miR-200c*	PTPN14	5784	18376396
hsa-let-7b	PTPRF	5792	18668040
hsa-let-7b	PTPRJ	5795	18668040
hsa-let-7b	PTPRK	5796	18668040
hsa-let-7b	PTRH1	138428	18668040
hsa-let-7b	PURA	5813	18668040
hsa-let-7b	PWP1	11137	18668040
hsa-let-7b	PXDN	7837	18668040
hsa-miR-200c*	QKI	9444	19435871
hsa-miR-26a	R3HDM1	23518	19809479
hsa-let-7b	RAB22A	57403	20302635
hsa-let-7b	RAB23	51715	18668040
hsa-let-7a	RAB27A	5873	19620236
hsa-let-7b	RAB27B	5874	18668040
hsa-let-7b	RAB30	27314	18668040
hsa-let-7b	RAB34	83871	18668040
hsa-let-7a	RAB40C	57799	21349817
hsa-let-7b	RAB5C	5878	18668040
hsa-let-7b	RAB6A	5870	18668040
hsa-let-7a	RABEPK	10244	18719242
hsa-miR-30c	RAC1	5879	20490652
hsa-miR-151-5p	RAC1	5879	20812359
hsa-miR-151-5p	RAC1	5879	20305651
hsa-miR-200c*	RAD23B	5887	20553627
hsa-let-7b	RAD23B	5887	18668040
hsa-let-7a	RAD51L3	5892	21346145
hsa-miR-146a	RAG2	5897	20651252
hsa-let-7b	RAI14	26064	18668040
hsa-miR-155	RALBP1	10928	20550618
hsa-miR-200c*	RAPGEF5	9771	19901913
hsa-miR-200c*	RAPGEF5	9771	21372198
hsa-miR-331-5p	RARG	5916	19229884
hsa-miR-106b	RARG	5916	19782699
hsa-let-7b	RARS	5917	18668040
hsa-miR-28-5p	RASGRP3	25780	21199010
hsa-let-7a	RASSF1	11186	21352471
hsa-miR-650	RB1	5925	21170085
hsa-miR-26a	RB1	5925	20080666
hsa-miR-26a	RB1	5925	16461460
hsa-miR-140-5p	RB1	5925	19950226
hsa-let-7a	RBBP6	5930	20485546
hsa-let-7a	RBL2	5934	21327300
hsa-let-7b	RBM19	9904	18668040
hsa-let-7b	RBMS1	5937	18668040
hsa-let-7a	RBPJL	11317	20116252
hsa-miR-186	RC3H1	149041	19811318
hsa-miR-146a	RC3H1	149041	19995741
hsa-let-7b	RCAN2	10231	18668040
hsa-let-7b	RCN2	5955	18668040
hsa-let-7b	RCOR1	23186	18668040
hsa-let-7b	RDH10	157506	18668040
hsa-let-7a	RDX	5962	19270793
hsa-miR-30c	REG3A	5068	21134262
hsa-miR-30c	RELA	5970	19997496
hsa-miR-30b	RELA	5970	20144951
hsa-miR-155	RELA	5970	18940871
hsa-miR-146a	RELA	5970	20061417
hsa-miR-146a	RELA	5970	20195282
hsa-miR-146a	RELA	5970	19635561
hsa-miR-28-3p	RELB	5971	20497147
hsa-miR-146a	RET	5979	16365291
hsa-let-7a	RET	5979	19956384
hsa-let-7b	RFT1	91869	18668040
hsa-miR-22*	RGS2	5997	21168126
hsa-let-7b	RHEB	6009	18668040
hsa-miR-155	RHOA	387	18794355
hsa-let-7b	RHOB	388	18668040
hsa-miR-146a	RHOC	389	19585508
hsa-miR-151-5p	RHOD	29984	20812359
hsa-miR-151-5p	RHOD	29984	20305651
hsa-let-7b	RHOG	391	18668040
hsa-miR-200c*	RIT2	6014	20378769
hsa-miR-155	RNASEH2A	10535	20622002
hsa-miR-155	RNASEH2A	10535	18048365
hsa-miR-30c	RNASEN	29102	16574096
hsa-miR-26a	RNASEN	29102	20585341
hsa-miR-26a	RNASEN	29102	20732906
hsa-miR-26a	RNASEN	29102	19011087
hsa-miR-26a	RNASEN	29102	19138993
hsa-miR-22*	RNASEN	29102	21035445
hsa-miR-19b	RNASEN	29102	19706389
hsa-miR-19b	RNASEN	29102	17558416
hsa-miR-155	RNASEN	29102	20844985
hsa-miR-151-5p	RNASEN	29102	21319996
hsa-miR-146a	RNASEN	29102	20726036
hsa-let-7b	RNASEN	29102	20423455
hsa-let-7a	RNASEN	29102	18566191
hsa-let-7a	RNASEN	29102	16906129
hsa-let-7a	RNASEN	29102	15531879
hsa-let-7a	RNASEN	29102	20639536
hsa-let-7a	RNASEN	29102	16882971
hsa-let-7a	RNASEN	29102	17540974
hsa-let-7a	RNASEN	29102	18068232
hsa-let-7a	RNASEN	29102	20639884
hsa-let-7a	RNASEN	29102	18700235
hsa-let-7a	RNASEN	29102	21102586
hsa-let-7a	RNASEN	29102	21297634
hsa-let-7a	RNASEN	29102	15723655
hsa-miR-200c*	RND3	390	16929162
hsa-miR-155	RNF123	63891	21355095
hsa-let-7b	RNF213	57674	18668040
hsa-let-7b	RNMT	8731	18668040
hsa-let-7a	RNPC3	55599	12554860
hsa-miR-146a	ROCK1	6093	18174313
hsa-let-7a	RORA	6095	21365266
hsa-miR-146a	ROS1	6098	21262328
hsa-miR-146a	ROS1	6098	19540598
hsa-let-7a	ROS1	6098	20806079
hsa-let-7a	RPE	6120	20806079
hsa-let-7b	RPIA	22934	15131085
hsa-let-7b	RPP38	10557	18668040
hsa-miR-146a	RPS14	6208	20733155
hsa-miR-155	RPS19	6223	20548288
hsa-let-7b	RQCD1	9125	18668040
hsa-miR-200c*	RRBP1	6238	19229866
hsa-let-7a	RRBP1	6238	15183728
hsa-miR-155	RREB1	6239	20680360
hsa-let-7b	RTN4	57142	18668040
hsa-let-7a	RTN4	57142	19342589
hsa-miR-30c	RUNX1	861	19114653
hsa-miR-155	RUNX1	861	20003307
hsa-let-7a	RUNX1	861	21057539
hsa-miR-26a	RUNX2	860	20845893
hsa-miR-200c*	RUNX2	860	18698484
hsa-miR-155	RUNX2	860	20039311
hsa-miR-155	RUNX2	860	20427544
hsa-miR-130b*	RUNX3	864	20176475
hsa-miR-155	SAA4	6291	19711427
hsa-let-7b	SAC3D1	29901	18668040
hsa-miR-331-5p	SALL4	57167	19229884
hsa-let-7b	SCAMP1	9522	18668040
hsa-let-7a	SCAP	22937	17898712
hsa-miR-155	SCARA3	51435	18450484
hsa-miR-155	SCPEP1	59342	21195055
hsa-let-7a	SCPEP1	59342	19229243
hsa-let-7a	SCPEP1	59342	19574298
hsa-let-7a	SCPEP1	59342	18719242
hsa-let-7a	SCPEP1	59342	20671708
hsa-let-7a	SCPEP1	59342	19716330
hsa-let-7a	SCPEP1	59342	16756390
hsa-let-7b	SCYL1	57410	18668040
hsa-miR-19b	SDC1	6382	18728182
hsa-miR-193b*	SDC1	6382	19883314
hsa-miR-106b	SDC1	6382	20385818
hsa-let-7b	SDCBP	6386	18668040
hsa-miR-146a	SEC14L2	23541	19891781
hsa-let-7b	SEC23A	10484	18668040
hsa-let-7b	SEC23IP	11196	18668040
hsa-let-7b	SEC24A	10802	18668040
hsa-let-7a	SELL	6402	21149603
hsa-miR-200c*	SEMA6A	57556	20420713
hsa-miR-146a	SERPINE1	5054	20053980
hsa-let-7b	SERPINE2	5270	18668040
hsa-miR-19b	SETD2	29072	18632605
hsa-miR-502-5p	SETD8	387893	19789321
hsa-let-7a	SF4	57794	19574298
hsa-let-7b	SFI1	9814	18668040
hsa-miR-200c*	SFRP1	6422	20420713
hsa-miR-200c*	SFRP1	6422	18698484
hsa-miR-28-5p	SFRS1	6426	20923760
hsa-miR-200c*	SFRS2IP	9169	18376396
hsa-miR-200c*	SFRS2IP	9169	18411277
hsa-let-7b	SFXN1	94081	18668040
hsa-let-7b	SH3BGRL3	83442	18668040
hsa-miR-26a	SH3BP4	23677	20585341
hsa-miR-155	SH3BP4	23677	19021522
hsa-let-7b	SH3BP4	23677	18668040
hsa-miR-486-5p	SHANK2	22941	20868653
hsa-miR-486-5p	SHANK3	85358	20868653
hsa-miR-30c	SHH	6469	16574096
hsa-miR-200c*	SHH	6469	18698484
hsa-let-7a	SHH	6469	16245339
hsa-let-7b	SHOC2	8036	18668040
hsa-miR-155	SIAH1	6477	21062812
hsa-miR-19b	SIDT1	54847	21334455
hsa-miR-200c*	SIP1	8487	18381893
hsa-miR-200c*	SIP1	8487	18376396
hsa-miR-200c*	SIP1	8487	18698484
hsa-miR-200c*	SIP1	8487	18411277
hsa-miR-19b	SIP1	8487	11914277
hsa-miR-200c*	SIRT1	23411	19167416
hsa-miR-200c*	SIRT1	23411	19839049
hsa-let-7a	SKP1	6500	19126550
hsa-miR-200c*	SLC12A1	6557	20420713
hsa-miR-30b	SLC12A2	6558	19416898
hsa-let-7b	SLC12A2	6558	18668040
hsa-let-7b	SLC12A4	6560	18668040
hsa-let-7b	SLC16A3	9123	18668040
hsa-miR-146a	SLC17A5	26503	20815808
hsa-let-7b	SLC1A4	6509	18668040
hsa-miR-200c*	SLC22A3	6581	21109969
hsa-miR-155	SLC22A3	6581	21130073
hsa-let-7b	SLC25A1	6576	18668040
hsa-let-7b	SLC25A13	10165	18668040
hsa-let-7b	SLC25A22	79751	18668040
hsa-let-7b	SLC25A24	29957	18668040
hsa-let-7b	SLC25A32	81034	18668040
hsa-miR-106b	SLC27A4	10999	21285944
hsa-let-7a	SLC27A4	10999	19477633
hsa-let-7a	SLC27A4	10999	19492978
hsa-let-7b	SLC30A1	7779	18668040
hsa-miR-155	SLC35B2	347734	18348159
hsa-let-7b	SLC38A1	81539	18668040
hsa-let-7b	SLC38A2	54407	18668040
hsa-let-7b	SLC38A5	92745	18668040
hsa-let-7b	SLC4A7	9497	18668040
[truncated: 503 more rows]

## Sheet: UP6h
MicroRNA Name	Gene Targeted	Gene Targeted EntrezID	Pubmed ID Experimental validation
hsa-miR-132*	ACE	1636	21035445
hsa-miR-23b*	ACVR2A	92	20216554
hsa-miR-23b*	AHSA1	10598	21241449
hsa-miR-196b	AKT1	207	19074548
hsa-miR-132*	AKT1	207	18577589
hsa-miR-23b*	AKT1S1	84335	21376023
hsa-miR-23b*	ALAS1	211	19440340
hsa-miR-132*	ANKS1B	56899	20384810
hsa-miR-196b	ANXA1	301	18663355
hsa-miR-196b	ARL2BP	23568	19144710
hsa-miR-132*	ARNTL	406	17553428
hsa-miR-196b	BACH1	571	20127796
hsa-miR-31	BAMBI	25805	20522784
hsa-miR-31	BAX	581	21293479
hsa-miR-31	BCL2L2	599	21368878
hsa-miR-23b*	BDNF	627	14697198
hsa-miR-132*	BDNF	627	20307261
hsa-miR-132*	BDNF	627	17994015
hsa-miR-132*	BDNF	627	19958814
hsa-miR-31	BGLAP	632	19795981
hsa-miR-31	BIN3	55909	20795863
hsa-miR-196b	BMP4	652	19682983
hsa-miR-132*	BRCA1	672	20167074
hsa-miR-23b*	BRD2	6046	21325043
hsa-miR-23b*	BRD8	10902	21125666
hsa-miR-23b*	BRD8	10902	21038317
hsa-miR-132*	BTG2	7832	21118894
hsa-miR-31	CASR	846	20145132
hsa-miR-132*	CBX5	23468	19843474
hsa-miR-31	CCL16	6360	20479124
hsa-miR-132*	CCL2	6347	19819989
hsa-miR-196b	CCND1	595	19074548
hsa-miR-132*	CCND2	894	21128228
hsa-miR-31	CCT4	10575	21293479
hsa-miR-196b	CD33	945	20570349
hsa-miR-23b*	CD38	952	18549635
hsa-miR-31	CD4	920	20427269
hsa-miR-23b*	CD4	920	21149603
hsa-miR-23b*	CD69	969	21149603
hsa-miR-132*	CDKN1A	1026	20190813
hsa-miR-23b*	CDKN1B	1027	19126397
hsa-miR-31	CDKN2A	1029	20081371
hsa-miR-31	CDKN2A	1029	20179198
hsa-miR-31	CDKN2B	1030	19687264
hsa-miR-31	CDKN2D	1032	20081371
hsa-miR-23b*	CDKN2D	1032	18199619
hsa-miR-23b*	CDKN2D	1032	17150554
hsa-miR-23b*	CEBPA	1050	20806079
hsa-miR-23b*	CEBPB	1051	20806079
hsa-miR-196b	CEBPZ	10153	20425795
hsa-miR-132*	CGA	1081	18716288
hsa-miR-132*	CGA	1081	20300990
hsa-miR-132*	CLOCK	9575	17553428
hsa-miR-196b	CLTC	1213	21070682
hsa-miR-31	COX8A	1351	18812439
hsa-miR-31	COX8A	1351	19676045
hsa-miR-31	COX8A	1351	20508945
hsa-miR-23b*	COX8A	1351	21325043
hsa-miR-196b	CREB1	1385	19074548
hsa-miR-132*	CREB1	1385	16260724
hsa-miR-132*	CREB1	1385	21059906
hsa-miR-132*	CREB1	1385	17553428
hsa-miR-132*	CREB1	1385	19850129
hsa-miR-132*	CREB1	1385	17002790
hsa-miR-132*	CREB1	1385	20418869
hsa-miR-132*	CREB1	1385	18577589
hsa-miR-132*	CREB1	1385	20307261
hsa-miR-132*	CREB1	1385	17994015
hsa-miR-23b*	CSF1	1435	14697198
hsa-miR-23b*	CUGBP1	10658	20299448
hsa-miR-23b*	CUGBP2	10659	20299448
hsa-miR-23b*	CXCL12	6387	14697198
hsa-miR-31	DACT3	147906	21048943
hsa-miR-31	DCN	1634	21048943
hsa-miR-23b*	DDIT3	1649	20806079
hsa-miR-132*	DDT	1652	20300990
hsa-miR-196b	DDX20	11218	12554860
hsa-miR-23b*	DGCR8	54487	19440340
hsa-miR-23b*	DICER1	23405	21149603
hsa-miR-23b*	DICER1	23405	19440340
hsa-miR-23b*	DICER1	23405	18832437
hsa-miR-132*	DICER1	23405	21035445
hsa-miR-31	DKK1	22943	21048943
hsa-miR-23b*	DLL1	28514	14697198
hsa-miR-31	DLX3	1747	20522784
hsa-miR-23b*	E2F1	1869	20133741
hsa-miR-23b*	E2F1	1869	19806017
hsa-miR-31	E2F2	1870	20179198
hsa-miR-31	E2F3	1871	19864316
hsa-miR-196b	EGFL7	51162	21288128
hsa-miR-23b*	EIF2C2	27161	21241449
hsa-miR-196b	EIF2C2	27161	12554860
hsa-miR-132*	EP300	2033	21118894
hsa-miR-132*	EP300	2033	20418869
hsa-miR-132*	EPHB2	2048	19958814
hsa-miR-23b*	EPS15	2060	21325043
hsa-miR-31	ERCC4	2072	21293479
hsa-miR-196b	ERG	2078	20570349
hsa-miR-196b	ESR1	2099	18096665
hsa-miR-31	ETS1	2113	20427269
hsa-miR-23b*	EZH2	2146	14697198
hsa-miR-132*	EZH2	2146	19843474
hsa-miR-23b*	FABP4	2167	19126397
hsa-miR-132*	FASN	2194	20497147
hsa-miR-31	FGFR3	2261	19127597
hsa-miR-196b	FLT3	2322	20425795
hsa-miR-132*	FMR1	2332	20159450
hsa-miR-31	FOS	2353	18971265
hsa-miR-31	FOXP3	50943	20427269
hsa-miR-31	FOXP3	50943	19408243
hsa-miR-23b*	FOXP3	50943	21149603
hsa-miR-23b*	G6PD	2539	14697198
hsa-miR-132*	GAPDH	2597	20300990
hsa-miR-196b	GEMIN4	50628	12554860
hsa-miR-196b	GFI1	2672	19278956
hsa-miR-23b*	GLI1	2735	20216554
hsa-miR-23b*	GLRX3	10539	21241449
hsa-miR-23b*	GPX3	2878	21241449
hsa-miR-132*	GRIA1	2890	19958814
hsa-miR-132*	GRIA1	2890	19850129
hsa-miR-132*	GRIN2A	2903	19958814
hsa-miR-132*	GRIN2A	2903	20159450
hsa-miR-132*	GRIN2B	2904	19958814
hsa-miR-132*	GRM3	2913	20675101
hsa-miR-31	HBEGF	1839	17976522
hsa-miR-23b*	HES1	3280	17150554
hsa-miR-23b*	HES1	3280	12808467
hsa-miR-31	HIF1A	3091	20145132
hsa-miR-31	HIF1AN	55662	20145132
hsa-miR-31	HMGA2	8091	17976522
hsa-miR-23b*	HMGA2	8091	17243163
hsa-miR-196b	HMGA2	8091	20058197
hsa-miR-23b*	HMOX1	3162	20806079
hsa-miR-196b	HMOX1	3162	20127796
hsa-miR-196b	HOXA10	3206	19188669
hsa-miR-23b*	HOXA5	3202	14697198
hsa-miR-196b	HOXA7	3204	15105502
hsa-miR-196b	HOXA7	3204	18167555
hsa-miR-196b	HOXA9	3205	19188669
hsa-miR-196b	HOXB4	3214	18167555
hsa-miR-196b	HOXB8	3218	20553899
hsa-miR-196b	HOXB8	3218	15105502
hsa-miR-196b	HOXB8	3218	19846767
hsa-miR-196b	HOXB8	3218	17150553
hsa-miR-196b	HOXB8	3218	16615131
hsa-miR-196b	HOXB8	3218	16357215
hsa-miR-196b	HOXB8	3218	16319892
hsa-miR-196b	HOXB8	3218	18493311
hsa-miR-196b	HOXC8	3224	15105502
hsa-miR-196b	HOXC8	3224	20736365
hsa-miR-196b	HOXD1	3231	18167555
hsa-miR-31	HRSP12	10247	20179198
hsa-miR-31	IBSP	3381	19795981
hsa-miR-31	ICAM1	3383	19949084
hsa-miR-196b	IFNA1	3439	21070682
hsa-miR-132*	IGF1	3479	20497147
hsa-miR-132*	IL1B	3553	18759964
hsa-miR-132*	IL1B	3553	16885212
hsa-miR-23b*	IL2RA	3559	21149603
hsa-miR-132*	IL6	3569	20497147
hsa-miR-132*	IL8	3576	19819989
hsa-miR-31	ITGA5	3678	20530680
hsa-miR-31	JAG1	182	21293479
hsa-miR-31	JAK2	3717	17976522
hsa-miR-132*	JARID1A	5927	21118894
hsa-miR-196b	JUN	3725	19074548
hsa-miR-23b*	KIT	3815	19126397
hsa-miR-132*	KIT	3815	19768731
hsa-miR-23b*	KRAS	3845	20216554
hsa-miR-31	KRT15	3866	18971265
hsa-miR-31	KRT16	3868	20522784
hsa-miR-31	KRT17	3872	20522784
hsa-miR-31	LATS2	26524	20237410
hsa-miR-132*	LIN28	79727	19110755
hsa-miR-23b*	LMNB1	4001	19259393
hsa-miR-132*	MAPK3	5595	19958814
hsa-miR-132*	MAPK3	5595	20307261
hsa-miR-31	MCM2	4171	21293479
hsa-miR-23b*	MDH2	4191	19126397
hsa-miR-23b*	MDH2	4191	19144786
hsa-miR-23b*	MDH2	4191	18716031
hsa-miR-23b*	MECP2	4204	14697198
hsa-miR-132*	MECP2	4204	21124738
hsa-miR-132*	MECP2	4204	21118894
hsa-miR-132*	MECP2	4204	20010955
hsa-miR-132*	MECP2	4204	19843474
hsa-miR-132*	MECP2	4204	17994015
hsa-miR-31	MID1	4281	19795981
hsa-miR-132*	MMP9	4318	21057503
hsa-miR-31	MTAP	4507	19687264
hsa-miR-31	MYB	4602	17976522
hsa-miR-31	MYC	4609	18451220
hsa-miR-23b*	MYC	4609	20086171
hsa-miR-23b*	MYC	4609	19806017
hsa-miR-196b	NCOA6	23054	15105502
hsa-miR-132*	NFKB1	4790	19819989
hsa-miR-132*	NFKB1	4790	20497147
hsa-miR-31	NFYC	4802	20889907
hsa-miR-23b*	NOS2A	4843	19213952
hsa-miR-23b*	NOS3	4846	19213952
hsa-miR-23b*	NOTCH1	4851	17150773
hsa-miR-196b	NPC1	4864	21075073
hsa-miR-196b	NPC1	4864	19144710
hsa-miR-23b*	NPHS2	7827	18832437
hsa-miR-196b	NPM1	4869	20570349
hsa-miR-196b	NPM1	4869	20425795
hsa-miR-23b*	NRAS	4893	20216554
hsa-miR-31	ODZ1	10178	19242066
hsa-miR-23b*	OPRM1	4988	19126397
hsa-miR-23b*	OPRM1	4988	19144786
hsa-miR-132*	PAIP2	51247	21118894
hsa-miR-132*	PAK3	5063	20190813
hsa-miR-196b	PAX7	5081	19682983
hsa-miR-132*	PDGFRA	5156	19768731
hsa-miR-23b*	PDK4	5166	19440340
hsa-miR-31	PDLIM7	9260	18971265
hsa-miR-31	PGGT1B	5229	19687264
hsa-miR-132*	PHGDH	26227	20675101
hsa-miR-132*	PLEKHM1	9842	21329664
hsa-miR-23b*	POU4F2	5458	14697198
hsa-miR-132*	PPARG	5468	19843474
hsa-miR-31	PPP2R2A	5520	20237410
hsa-miR-31	PPP2R4	5524	20237410
hsa-miR-31	PPP6C	5537	20463022
hsa-miR-23b*	PRAP1	118471	21242962
hsa-miR-23b*	PRAP1	118471	19490101
hsa-miR-31	PRB1	5542	17976522
hsa-miR-31	PRKD1	5587	19102782
hsa-miR-23b*	PRODH	5625	20562915
hsa-miR-31	PTEN	5728	19175831
hsa-miR-23b*	PTEN	5728	14697198
hsa-miR-23b*	PTEN	5728	20216554
hsa-miR-23b*	PTEN	5728	21325043
hsa-miR-132*	RAC1	5879	19850129
hsa-miR-132*	RASA1	5921	20676106
hsa-miR-23b*	RB1	5925	20133741
hsa-miR-132*	RB1	5925	21329664
hsa-miR-31	RDX	5962	20530680
hsa-miR-132*	RELA	5970	19819989
hsa-miR-132*	RELB	5971	20497147
hsa-miR-132*	REST	5978	17002790
hsa-miR-132*	REST	5978	19458943
hsa-miR-132*	RFX4	5992	17553428
hsa-miR-31	RHOA	387	19875476
hsa-miR-31	RHOA	387	19524507
hsa-miR-31	RHOA	387	20530680
hsa-miR-132*	RICS	9743	18577589
hsa-miR-23b*	RNASEN	29102	19440340
hsa-miR-132*	RNASEN	29102	21035445
hsa-miR-196b	RNPC3	55599	12554860
hsa-miR-23b*	ROS1	6098	20806079
hsa-miR-23b*	ROS1	6098	21241449
hsa-miR-23b*	RPE	6120	20806079
hsa-miR-132*	RPS6KA5	9252	20307261
hsa-miR-31	RUNX2	860	19795981
hsa-miR-31	SATB2	23314	20980827
hsa-miR-23b*	SDHB	6390	19490101
hsa-miR-23b*	SDHC	6391	19490101
hsa-miR-31	SELE	6401	19949084
hsa-miR-23b*	SELL	6402	21149603
hsa-miR-23b*	SEPN1	57190	21241449
hsa-miR-31	SFRP1	6422	21048943
hsa-miR-31	SFRP4	6424	21048943
hsa-miR-196b	SHH	6469	16319892
hsa-miR-132*	SIRT1	23411	19819989
hsa-miR-132*	SLC25A5	292	19356622
hsa-miR-23b*	SMO	6608	20216554
hsa-miR-23b*	SMOX	54498	20216554
hsa-miR-132*	SNF1LK	150094	20307261
hsa-miR-196b	SOX9	6662	21288128
hsa-miR-31	SP7	121340	19795981
hsa-miR-23b*	SPARC	6678	21038317
hsa-miR-23b*	SPARC	6678	21125666
hsa-miR-23b*	SSSCA1	10534	19126397
hsa-miR-31	STMN1	3925	18555017
hsa-miR-196b	STMN1	3925	12554860
hsa-miR-23b*	SYNE1	23345	18258830
hsa-miR-31	TBX1	6899	20980827
hsa-miR-23b*	TCF4	6925	21038317
hsa-miR-23b*	TCF4	6925	21125666
hsa-miR-23b*	TERT	7015	21241449
hsa-miR-23b*	TGFB1	7040	21038317
hsa-miR-23b*	TGFB1	7040	21125666
hsa-miR-23b*	TGFB1	7040	19582816
hsa-miR-132*	TGFB1	7040	20949564
hsa-miR-23b*	TGFB2	7042	21038317
hsa-miR-23b*	TGFB2	7042	21125666
hsa-miR-31	TIAL1	7073	21293479
hsa-miR-31	TIAM1	7074	20826792
hsa-miR-31	TIMP2	7077	21293479
hsa-miR-196b	TLR4	7099	21266501
hsa-miR-196b	TLR4	7099	18291670
hsa-miR-132*	TLR4	7099	16885212
hsa-miR-31	TNF	7124	19949084
hsa-miR-132*	TNF	7124	16885212
hsa-miR-31	TP53	7157	20179198
hsa-miR-23b*	TP53	7157	20216554
hsa-miR-23b*	TP53	7157	21242962
hsa-miR-23b*	TP63	8626	20216554
hsa-miR-132*	TRAF6	7189	18759964
hsa-miR-31	TRIM36	55521	19687264
hsa-miR-23b*	TXNL1	9352	21241449
hsa-miR-23b*	UBL4A	8266	14697198
hsa-miR-23b*	VAMP2	6844	14697198
hsa-miR-31	VSNL1	7447	21293479
hsa-miR-31	WASF3	10810	21105030
hsa-miR-31	WIF1	11197	21048943
hsa-miR-23b*	WNT5A	7474	21241449
hsa-miR-23b*	WT1	7490	18832437
hsa-miR-23b*	ZEB1	6935	21038317
hsa-miR-23b*	ZEB1	6935	21125666
hsa-miR-23b*	ZEB2	9839	21038317
hsa-miR-23b*	ZEB2	9839	21125666
hsa-miR-132*	ZNF828	283489	21059906
hsa-miR-132*	ZNF828	283489	18716288
hsa-miR-132*	ZNF828	283489	18577589
hsa-miR-132*	ZNF828	283489	17002790
hsa-miR-132*	ZNF828	283489	21118894

## Sheet: UP12h
MicroRNA Name	Gene Targeted	Gene Targeted EntrezID	Pubmed ID Experimental validation
hsa-miR-210	ABCB9	23457	19826008
hsa-miR-210	ACVR1B	91	19826008
hsa-miR-29a*	ACVR2A	92	19342382
hsa-miR-29a*	ADAMTS13	11093	19247375
hsa-miR-486-5p	AKT1	207	20142475
hsa-miR-29a*	AKT1	207	17652184
hsa-miR-29a*	AKT1	207	20943204
hsa-miR-210	APC	324	19826008
hsa-miR-29a*	ARHGEF1	9138	20212066
hsa-miR-210	ATP11C	286410	19826008
hsa-miR-29a*	ATXN1	6310	19169275
hsa-miR-29a*	BACE1	23621	19462468
hsa-miR-29a*	BACE1	23621	18434550
hsa-miR-210	BBS9	27241	19386621
hsa-miR-29a*	BCL2	596	20041405
hsa-miR-29a*	BCL2	596	17707831
hsa-miR-29a*	BCL2	596	20959496
hsa-miR-29a*	BCL2	596	19347736
hsa-miR-29a*	BCL2	596	20164119
hsa-miR-29a*	BCL2	596	20643754
hsa-miR-210	BDNF	627	19826008
hsa-miR-210	BNIP3	664	20732359
hsa-miR-29a*	BRCA1	672	20167074
hsa-miR-29a*	BRD2	6046	20734245
hsa-miR-210	CA9	768	20964835
hsa-miR-29a*	CCND1	595	20086245
hsa-miR-29a*	CCR7	1236	19819280
hsa-miR-29a*	CD19	930	17934639
hsa-miR-29a*	CD276	80381	19584290
hsa-miR-486-5p	CD40	958	19475450
hsa-miR-210	CD40	958	21388516
hsa-miR-29a*	CD80	941	19819280
hsa-miR-29a*	CD83	9308	19819280
hsa-miR-29a*	CD86	942	19819280
hsa-miR-29a*	CDC42	998	20507733
hsa-miR-210	CDH17	1015	20378769
hsa-miR-210	CDK10	8558	19826008
hsa-miR-29a*	CDK4	1019	20086245
hsa-miR-29a*	CDK6	1021	19407485
hsa-miR-29a*	CDK6	1021	19850741
hsa-miR-29a*	CDK6	1021	20086245
hsa-miR-210	CDKN1B	1027	20975375
hsa-miR-210	CDKN1C	1028	20975375
hsa-miR-210	CHD9	80205	19826008
hsa-miR-29a*	CISH	1154	21081840
hsa-miR-210	CLASP2	23122	19826008
hsa-miR-29a*	COL15A1	1306	18390668
hsa-miR-29a*	COL1A1	1277	18390668
hsa-miR-29a*	COL1A1	1277	19342382
hsa-miR-29a*	COL1A1	1277	18723672
hsa-miR-29a*	COL1A2	1278	18390668
hsa-miR-29a*	COL1A2	1278	18723672
hsa-miR-29a*	COL3A1	1281	18723672
hsa-miR-29a*	COL3A1	1281	18390668
hsa-miR-29a*	COL4A1	1282	20067797
hsa-miR-29a*	COL4A1	1282	18390668
hsa-miR-29a*	COL4A2	1284	20067797
hsa-miR-29a*	COL4A2	1284	19342382
hsa-miR-29a*	COL4A2	1284	18390668
hsa-miR-29a*	COL5A3	50509	19342382
hsa-miR-210	COX10	1352	20498629
hsa-miR-210	COX4I1	1327	20732359
hsa-miR-210	COX4I2	84701	20732359
hsa-miR-29a*	COX8A	1351	20508945
hsa-miR-210	COX8A	1351	19551852
hsa-miR-210	COX8A	1351	18316553
hsa-miR-210	CPEB2	132864	19826008
hsa-miR-29a*	CRYGC	1420	20890893
hsa-miR-29a*	CTNNBIP1	56998	19342382
hsa-miR-210	CXCL12	6387	20975375
hsa-miR-210	DCT	1638	19546168
hsa-miR-210	DDAH1	23576	19826008
hsa-miR-29a*	DDX20	11218	12554860
hsa-miR-29a*	DICER1	23405	19320780
hsa-miR-29a*	DICER1	23405	19170179
hsa-miR-210	DICER1	23405	20716115
hsa-miR-210	DIRC2	84925	18316553
hsa-miR-210	DIRC2	84925	20964835
hsa-miR-29a*	DMPK	1760	21169019
hsa-miR-29a*	DNMT1	1786	17890317
hsa-miR-29a*	DNMT3A	1788	17890317
hsa-miR-29a*	DNMT3A	1788	21081840
hsa-miR-29a*	DNMT3A	1788	20478395
hsa-miR-29a*	DNMT3A	1788	20643754
hsa-miR-29a*	DNMT3B	1789	17890317
hsa-miR-29a*	DNMT3B	1789	21081840
hsa-miR-29a*	DUSP2	1844	19342382
hsa-miR-210	DUSP9	1852	21253009
hsa-miR-29a*	E2F1	1869	20643754
hsa-miR-210	E2F3	1871	19864316
hsa-miR-210	E2F3	1871	19826008
hsa-miR-210	E2F3	1871	18059191
hsa-miR-210	E2F3	1871	20308562
hsa-miR-210	EFNA3	1944	18417479
hsa-miR-210	EFNA3	1944	20837903
hsa-miR-210	EGFR	1956	19493678
hsa-miR-210	EIF2C1	26523	20716115
hsa-miR-29a*	EIF2C2	27161	12554860
hsa-miR-210	EIF2C2	27161	20716115
hsa-miR-210	ELK3	2004	19826008
hsa-miR-210	EPAS1	2034	20964835
hsa-miR-362-5p	ERBB2	2064	20818337
hsa-miR-210	ERBB2	2064	21270527
hsa-miR-210	ERBB4	2066	21253009
hsa-miR-210	FAM116A	201627	19826008
hsa-miR-29a*	FASLG	356	20959496
hsa-miR-29a*	FBN1	2200	18723672
hsa-miR-29a*	FGA	2243	20570858
hsa-miR-29a*	FGB	2244	20570858
hsa-miR-210	FGFRL1	53834	19782034
hsa-miR-210	FGFRL1	53834	21044961
hsa-miR-29a*	FH	2271	20086245
hsa-miR-29a*	FHIT	2272	17890317
hsa-miR-29a*	FLT3	2322	18308931
hsa-miR-210	FOXJ2	55810	19350553
hsa-miR-486-5p	FOXO1	2308	20142475
hsa-miR-29a*	FOXO1	2308	20028871
hsa-miR-29a*	FUSIP1	10772	18390668
hsa-miR-29a*	FZD5	7855	21394831
hsa-miR-29a*	GAPDH	2597	18390668
hsa-miR-210	GATA3	2625	19141645
hsa-miR-29a*	GATA4	2626	21081840
hsa-miR-29a*	GEMIN4	50628	12554860
hsa-miR-29a*	GLI1	2735	20564213
hsa-miR-29a*	GLUL	2752	19951903
hsa-miR-210	GPD1L	23171	19826008
hsa-miR-29a*	HDAC2	3066	20727829
hsa-miR-29a*	HDAC4	9759	19342382
hsa-miR-210	HECTD1	25831	19826008
hsa-miR-29a*	HELLS	3070	19959559
hsa-miR-486-5p	HEY1	23462	20868653
hsa-miR-210	HIF1A	3091	20308562
hsa-miR-210	HIF1A	3091	20378769
hsa-miR-210	HIF1A	3091	20964835
hsa-miR-210	HIF1A	3091	19782034
hsa-miR-29a*	HMGA1	3159	19169275
hsa-miR-29a*	HMGA2	8091	19169275
hsa-miR-29a*	HNF4A	3172	20158877
hsa-miR-210	HOXA1	3198	19782034
hsa-miR-29a*	HOXA10	3206	18308931
hsa-miR-210	HOXA3	3200	19826008
hsa-miR-210	HPRT1	3251	20378769
hsa-miR-29a*	HSPB6	126393	20959496
hsa-miR-29a*	IFNG	3458	20857148
hsa-miR-29a*	IKBKB	3551	20144951
hsa-miR-29a*	IL4	3565	20201077
hsa-miR-29a*	IMPDH1	3614	17724173
hsa-miR-210	ISCU	23479	19826008
hsa-miR-210	ISCU	23479	20498629
hsa-miR-210	ISCU	23479	19808020
hsa-miR-210	ISCU	23479	20436681
hsa-miR-210	ITLN1	55600	20837903
hsa-miR-29a*	KCTD11	147040	19502386
hsa-miR-210	KIAA1161	57462	19826008
hsa-miR-210	KLK3	354	20378769
hsa-miR-210	KRT12	3859	15800047
hsa-miR-29a*	LAMC1	3915	18390668
hsa-miR-210	LONP1	9361	19782034
hsa-miR-29a*	LRRFIP1	9208	20959496
hsa-miR-210	MATR3	9782	19849700
hsa-miR-29a*	MCL1	4170	20643754
hsa-miR-29a*	MCL1	4170	20041405
hsa-miR-29a*	MCL1	4170	19850741
hsa-miR-29a*	MCL1	4170	19347736
hsa-miR-29a*	MCL1	4170	20164119
hsa-miR-210	MDGA1	266727	19826008
hsa-miR-29a*	ME1	4199	15183728
hsa-miR-29a*	MEIS1	4211	18308931
hsa-miR-210	MIB1	57534	19826008
hsa-miR-210	MID1IP1	58526	19826008
hsa-miR-486-5p	MKL1	57591	20142475
hsa-miR-210	MNT	4335	19652553
hsa-miR-29a*	MYBL2	4605	21187425
hsa-miR-29a*	MYC	4609	20564213
hsa-miR-210	MYC	4609	20716115
hsa-miR-210	MYC	4609	19652553
hsa-miR-486-5p	MYOD1	4654	20142475
hsa-miR-29a*	NAV3	89795	20202123
hsa-miR-210	NCAM1	4684	19826008
hsa-miR-29a*	NFYC	4802	20889907
hsa-miR-210	NIPBL	25836	19826008
hsa-miR-486-5p	NLGN3	54413	20868653
hsa-miR-486-5p	NLGN4X	57502	20868653
hsa-miR-29a*	NOS1	4842	20727829
hsa-miR-29a*	NPC1	4864	18390668
hsa-miR-29a*	NPM1	4869	18308931
hsa-miR-210	NPTX1	4884	18539147
hsa-miR-210	NR1H2	7376	19141645
hsa-miR-486-5p	NRXN1	9378	20868653
hsa-miR-210	NT5E	4907	20732359
hsa-miR-210	P4HB	5034	19826008
hsa-miR-29a*	PAK1	5058	20507733
hsa-miR-210	PAK1	5058	20716115
hsa-miR-29a*	PAX7	5081	20727829
hsa-miR-29a*	PCK2	5106	20943204
hsa-miR-29a*	PDCD4	27250	20959496
hsa-miR-210	PECAM1	5175	20431067
hsa-miR-486-5p	PI3	5266	20142475
hsa-miR-486-5p	PIK3CA	5290	20142475
hsa-miR-29a*	PIK3CA	5290	20943204
hsa-miR-29a*	PIK3CA	5290	20959496
hsa-miR-210	PIM1	5292	19782034
hsa-miR-29a*	PLXNA3	55558	20478395
hsa-miR-29a*	PMP22	5376	19170179
hsa-miR-210	PNCK	139728	21253009
hsa-miR-210	PNLIP	5406	17346547
hsa-miR-210	POMC	5443	19849700
hsa-miR-29a*	PPARA	5465	20164119
hsa-miR-210	PPIA	5478	20378769
hsa-miR-29a*	PPM1D	8493	21175813
hsa-miR-29a*	PRB3	5544	18390668
hsa-miR-210	PROC	5624	19826008
hsa-miR-486-5p	PROM1	8842	18765229
hsa-miR-29a*	PROM1	8842	21394831
hsa-miR-210	PSAT1	29968	20378769
hsa-miR-210	PTAR1	375743	19826008
hsa-miR-486-5p	PTCHD1	139411	20868653
hsa-miR-486-5p	PTEN	5728	20142475
hsa-miR-29a*	PTEN	5728	20959496
hsa-miR-210	PTEN	5728	20716115
hsa-miR-210	PTPN1	5770	19826008
hsa-miR-210	PTPN1	5770	20837903
hsa-miR-29a*	PXMP2	5827	19170179
hsa-miR-210	RAD23B	5887	19141645
hsa-miR-210	RAD52	5893	19141645
hsa-miR-187*	RAG2	5897	20651252
hsa-miR-29a*	RASSF1	11186	21081840
hsa-miR-29a*	RB1	5925	20643754
hsa-miR-29a*	RDH10	157506	17724173
hsa-miR-29a*	RELA	5970	20144951
hsa-miR-210	RIT2	6014	20378769
hsa-miR-29a*	RNPC3	55599	12554860
hsa-miR-210	ROS1	6098	20732359
hsa-miR-210	ROS1	6098	20498629
hsa-miR-210	ROS1	6098	20436681
hsa-miR-29a*	RRBP1	6238	15183728
hsa-miR-29a*	S100B	6285	19102781
hsa-miR-29a*	SCPEP1	59342	19560422
hsa-miR-210	SCPEP1	59342	19826008
hsa-miR-210	SEH1L	81929	19826008
hsa-miR-210	SERTAD2	9792	19826008
hsa-miR-210	SETD2	29072	20436681
hsa-miR-210	SETD2	29072	20732359
hsa-miR-210	SETD2	29072	18539147
hsa-miR-29a*	SH3BP4	23677	19247375
hsa-miR-486-5p	SHANK2	22941	20868653
hsa-miR-486-5p	SHANK3	85358	20868653
hsa-miR-29a*	SHH	6469	20564213
hsa-miR-29a*	SLC11A1	6556	19959559
hsa-miR-486-5p	SMAD3	4088	18765229
hsa-miR-29a*	SMAD3	4088	21330653
hsa-miR-29a*	SMAD3	4088	19919989
hsa-miR-210	SMCHD1	23347	19826008
hsa-miR-29a*	SOAT1	6646	17934639
hsa-miR-29a*	SOCS1	8651	17934639
hsa-miR-486-5p	SOX9	6662	20868653
hsa-miR-29a*	SPARC	6678	18390668
hsa-miR-29a*	SPEN	23013	21081840
hsa-miR-486-5p	SRF	6722	20142475
hsa-miR-210	STAT5A	6776	20489169
hsa-miR-29a*	STC1	6781	19169275
hsa-miR-29a*	STMN1	3925	12554860
hsa-miR-29a*	SYNE1	23345	18258830
hsa-miR-210	TBP	6908	20378769
hsa-miR-29a*	TCL1A	8115	17707831
hsa-miR-29a*	TCL1A	8115	17178851
hsa-miR-29a*	TET1	80312	19850741
hsa-miR-29a*	TFPI2	7980	21081840
hsa-miR-29a*	TGFB1	7040	21273536
hsa-miR-29a*	TGFB1	7040	20201077
hsa-miR-29a*	TGFB2	7042	21273536
hsa-miR-29a*	TGFB3	7043	19342382
hsa-miR-210	TIMM8A	1678	20728471
hsa-miR-29a*	TLR4	7099	20564213
hsa-miR-29a*	TNFRSF4	7293	21394831
hsa-miR-29a*	TNFSF10	8743	20564213
hsa-miR-210	TNPO1	3842	19826008
hsa-miR-29a*	TP53	7157	19347736
hsa-miR-210	TP53I11	9537	19782034
hsa-miR-29a*	TPM1	7168	21394831
hsa-miR-210	UBQLN1	29979	19826008
hsa-miR-210	VEGFA	7422	19953537
hsa-miR-210	VEGFA	7422	18755890
hsa-miR-210	VEGFA	7422	19826008
hsa-miR-210	VEGFA	7422	21253009
hsa-miR-29a*	WWOX	51741	17890317
hsa-miR-29a*	ZAP70	7535	17707831
hsa-miR-210	ZEB1	6935	20716115
hsa-miR-29a*	ZFP36	7538	19247375

## Sheet: UP24h
MicroRNA Name	Gene Targeted	Gene Targeted EntrezID	Pubmed ID Experimental validation
hsa-miR-210	ABCB9	23457	19826008
hsa-miR-210	ACVR1B	91	19826008
hsa-miR-200a*	AFP	174	21176238
hsa-miR-152	AHSA1	10598	21093163
hsa-miR-200a*	AKT1	207	18199536
hsa-miR-200a*	AKT1	207	19074548
hsa-miR-107	ALAS1	211	19440340
hsa-miR-210	APC	324	19826008
hsa-miR-152	APC	324	21068402
hsa-miR-210	ATP11C	286410	19826008
hsa-miR-107	BACE1	23621	18234899
hsa-miR-107	BACE1	23621	20413881
hsa-miR-210	BBS9	27241	19386621
hsa-miR-107	BCL2	596	17260024
hsa-miR-107	BCL2	596	20884628
hsa-miR-200a*	BCL2L11	10018	16331254
hsa-miR-107	BCR	613	20884628
hsa-miR-210	BDNF	627	19826008
hsa-miR-107	BDNF	627	18632683
hsa-miR-200a*	BIRC3	330	18199536
hsa-miR-210	BNIP3	664	20732359
hsa-miR-200a*	BRCA1	672	20167074
hsa-miR-152	C9orf127	51754	20859756
hsa-miR-210	CA9	768	20964835
hsa-miR-152	CCKBR	887	21205300
hsa-miR-200a*	CCND1	595	19074548
hsa-miR-200a*	CCND1	595	19703993
hsa-miR-200a*	CCND1	595	20309880
hsa-miR-200a*	CCND1	595	20514023
hsa-miR-200a*	CCND1	595	18698484
hsa-miR-107	CCND1	595	20884628
hsa-miR-200a*	CCND2	894	18698484
hsa-miR-210	CD40	958	21388516
hsa-miR-200a*	CD79A	973	20364043
hsa-miR-200a*	CDC25C	995	20514023
hsa-miR-200a*	CDH1	999	19703993
hsa-miR-210	CDH17	1015	20378769
hsa-miR-210	CDK10	8558	19826008
hsa-miR-107	CDK6	1021	19688090
hsa-miR-107	CDK6	1021	19407485
hsa-miR-107	CDK6	1021	20833636
hsa-miR-210	CDKN1B	1027	20975375
hsa-miR-200a*	CDKN1B	1027	20514023
hsa-miR-210	CDKN1C	1028	20975375
hsa-miR-152	CDKN2A	1029	20146264
hsa-miR-200a*	CDON	50937	18698484
hsa-miR-210	CHD9	80205	19826008
hsa-miR-107	CKAP4	10970	20485546
hsa-miR-210	CLASP2	23122	19826008
hsa-miR-210	COX10	1352	20498629
hsa-miR-210	COX4I1	1327	20732359
hsa-miR-210	COX4I2	84701	20732359
hsa-miR-210	COX8A	1351	19551852
hsa-miR-210	COX8A	1351	18316553
hsa-miR-210	CPEB2	132864	19826008
hsa-miR-200a*	CREB1	1385	19074548
hsa-miR-200a*	CSNK1A1	1452	18698484
hsa-miR-200a*	CTGF	1490	16331254
hsa-miR-200a*	CTNNB1	1499	19703993
hsa-miR-200a*	CTNNB1	1499	19931509
hsa-miR-210	CXCL12	6387	20975375
hsa-miR-210	DCT	1638	19546168
hsa-miR-210	DDAH1	23576	19826008
hsa-miR-187*	DDX20	11218	12554860
hsa-miR-107	DDX20	11218	11914277
hsa-miR-107	DGCR8	54487	20485546
hsa-miR-107	DGCR8	54487	19440340
hsa-miR-200a*	DHH	50846	18698484
hsa-miR-210	DICER1	23405	20716115
hsa-miR-107	DICER1	23405	21111402
hsa-miR-107	DICER1	23405	21029372
hsa-miR-107	DICER1	23405	20603000
hsa-miR-107	DICER1	23405	19440340
hsa-miR-107	DICER1	23405	19703396
hsa-miR-210	DIRC2	84925	20964835
hsa-miR-210	DIRC2	84925	18316553
hsa-miR-107	DMPK	1760	20487562
hsa-miR-152	DNMT1	1786	21116279
hsa-miR-152	DNMT1	1786	20841484
hsa-miR-152	DNMT1	1786	18314617
hsa-miR-152	DNMT1	1786	20578129
hsa-miR-152	DNMT3B	1789	20841484
hsa-miR-210	DUSP9	1852	21253009
hsa-miR-107	E2F1	1869	20348243
hsa-miR-210	E2F3	1871	20308562
hsa-miR-210	E2F3	1871	19864316
hsa-miR-210	E2F3	1871	19826008
hsa-miR-210	E2F3	1871	18059191
hsa-miR-200a*	E2F3	1871	19167416
hsa-miR-210	EFNA3	1944	20837903
hsa-miR-210	EFNA3	1944	18417479
hsa-miR-200a*	EGF	1950	20514023
hsa-miR-210	EGFR	1956	19493678
hsa-miR-200a*	EGFR	1956	19671845
hsa-miR-210	EIF2C1	26523	20716115
hsa-miR-210	EIF2C2	27161	20716115
hsa-miR-187*	EIF2C2	27161	12554860
hsa-miR-107	EIF2C2	27161	11914277
hsa-miR-210	ELK3	2004	19826008
hsa-miR-210	EPAS1	2034	20964835
hsa-miR-200a*	EPHA2	1969	20956972
hsa-miR-210	ERBB2	2064	21270527
hsa-miR-210	ERBB4	2066	21253009
hsa-miR-200a*	ERBB4	2066	20420713
hsa-miR-107	ESR1	2099	20348243
hsa-miR-200a*	ETS2	2114	16331254
hsa-miR-210	FAM116A	201627	19826008
hsa-miR-107	FASN	2194	21120623
hsa-miR-200a*	FBXW11	23291	18698484
hsa-miR-107	FBXW7	55294	17637574
hsa-miR-107	FBXW7	55294	20421741
hsa-miR-107	FBXW7	55294	20042474
hsa-miR-210	FGFRL1	53834	19782034
hsa-miR-210	FGFRL1	53834	21044961
hsa-miR-200a*	FOXA2	3170	18698484
hsa-miR-200a*	FOXC2	2303	18698484
hsa-miR-200a*	FOXE1	2304	18698484
hsa-miR-200a*	FOXF1	2294	18698484
hsa-miR-210	FOXJ2	55810	19350553
hsa-miR-200a*	FOXL1	2300	18698484
hsa-miR-152	FOXO1	2308	20028871
hsa-miR-200a*	FOXP3	50943	18698484
hsa-miR-200a*	FZR1	51343	18698484
hsa-miR-152	FZR1	51343	20578129
hsa-miR-200a*	G3BP2	9908	16331254
hsa-miR-210	GATA3	2625	19141645
hsa-miR-187*	GEMIN4	50628	12554860
hsa-miR-107	GEMIN4	50628	11914277
hsa-miR-107	GEMIN5	25929	11914277
hsa-miR-200a*	GLI1	2735	18698484
hsa-miR-200a*	GLI2	2736	18698484
hsa-miR-200a*	GLI3	2737	18698484
hsa-miR-210	GPD1L	23171	19826008
hsa-miR-200a*	GPI	2821	21389093
hsa-miR-200a*	GPR160	26996	21199010
hsa-miR-107	GRN	2896	20884628
hsa-miR-107	GRN	2896	20489155
hsa-miR-152	GSTP1	2950	20578129
hsa-miR-107	GTF2IRD1	9569	20348243
hsa-miR-107	H2AFX	3014	20505758
hsa-miR-210	HECTD1	25831	19826008
hsa-miR-210	HIF1A	3091	19782034
hsa-miR-210	HIF1A	3091	20964835
hsa-miR-210	HIF1A	3091	20308562
hsa-miR-210	HIF1A	3091	20378769
hsa-miR-152	HLA-E	3133	21068402
hsa-miR-152	HLA-G	3135	19664672
hsa-miR-152	HLA-G	3135	17847008
hsa-miR-107	HNF1A	6927	18433021
hsa-miR-152	HNF4A	3172	20158877
hsa-miR-210	HOXA1	3198	19782034
hsa-miR-210	HOXA3	3200	19826008
hsa-miR-210	HPRT1	3251	20378769
hsa-miR-152	IFNA1	3439	21068402
hsa-miR-200a*	IGF2BP2	10644	16331254
hsa-miR-200a*	IHH	3549	18698484
hsa-miR-152	IL6	3569	20146264
hsa-miR-152	IL6	3569	21068402
hsa-miR-200a*	INHBC	3626	18698484
hsa-miR-200a*	INHBE	83729	18698484
hsa-miR-210	ISCU	23479	20498629
hsa-miR-210	ISCU	23479	19808020
hsa-miR-210	ISCU	23479	20436681
hsa-miR-210	ISCU	23479	19826008
hsa-miR-210	ITLN1	55600	20837903
hsa-miR-152	JAG1	182	21205300
hsa-miR-200a*	JAG2	3714	18698484
hsa-miR-200a*	JUN	3725	19074548
hsa-miR-200a*	JUNB	3726	16331254
hsa-miR-200a*	KCNMA1	3778	20420713
hsa-miR-210	KIAA1161	57462	19826008
hsa-miR-107	KIT	3815	20505758
hsa-miR-200a*	KLF8	11279	18698484
hsa-miR-210	KLK3	354	20378769
hsa-miR-107	KNTC1	9735	21179570
hsa-miR-200a*	KRAS	3845	21285251
hsa-miR-210	KRT12	3859	15800047
hsa-miR-107	LIN28	79727	19703396
hsa-miR-107	LIN28	79727	20042474
hsa-miR-200a*	LITAF	9516	20956972
hsa-miR-210	LONP1	9361	19782034
hsa-miR-200a*	LOX	4015	20420713
hsa-miR-200a*	MAP3K10	4294	18698484
hsa-miR-152	MAPK8	5599	20859756
hsa-miR-200a*	MARCKS	4082	20957176
hsa-miR-210	MATR3	9782	19849700
hsa-miR-210	MDGA1	266727	19826008
hsa-miR-200a*	MECP2	4204	16331254
hsa-miR-200a*	MED6	10001	16331254
hsa-miR-200a*	MET	4233	20309880
hsa-miR-200a*	MET	4233	18376396
hsa-miR-200a*	MET	4233	21389093
hsa-miR-210	MIB1	57534	19826008
hsa-miR-210	MID1IP1	58526	19826008
hsa-miR-200a*	MITF	4286	19167416
hsa-miR-210	MNT	4335	19652553
hsa-miR-200a*	MTUS1	57509	16331254
hsa-miR-107	MYB	4602	20348243
hsa-miR-210	MYC	4609	20716115
hsa-miR-210	MYC	4609	19652553
hsa-miR-200a*	MYC	4609	19167416
hsa-miR-200a*	MYC	4609	21285251
hsa-miR-107	MYC	4609	18451220
hsa-miR-200a*	MYCN	4613	17875710
hsa-miR-200a*	MYCN	4613	19167416
hsa-miR-152	NANOS1	340719	20841484
hsa-miR-210	NCAM1	4684	19826008
hsa-miR-107	NFKB1	4790	17260024
hsa-miR-107	NFYC	4802	20889907
hsa-miR-210	NIPBL	25836	19826008
hsa-miR-200a*	NPC1	4864	19931509
hsa-miR-210	NPTX1	4884	18539147
hsa-miR-210	NR1H2	7376	19141645
hsa-miR-210	NT5E	4907	20732359
hsa-miR-210	P4HB	5034	19826008
hsa-miR-210	PAK1	5058	20716115
hsa-miR-107	PANK1	53354	17521938
hsa-miR-107	PANK1	53354	20833636
hsa-miR-200a*	PCDH8	5100	16331254
hsa-miR-200a*	PDGFRB	5159	16331254
hsa-miR-107	PDK4	5166	19440340
hsa-miR-210	PECAM1	5175	20431067
hsa-miR-107	PI3	5266	20505758
hsa-miR-200a*	PIK3CA	5290	20005803
hsa-miR-107	PIK3CA	5290	20505758
hsa-miR-210	PIM1	5292	19782034
hsa-miR-107	PLAG1	5324	19692702
hsa-miR-200a*	PLCG1	5335	20514023
hsa-miR-210	PNCK	139728	21253009
hsa-miR-210	PNLIP	5406	17346547
hsa-miR-210	POMC	5443	19849700
hsa-miR-200a*	POU3F1	5453	18698484
hsa-miR-210	PPIA	5478	20378769
hsa-miR-210	PPM1D	8493	21175813
hsa-miR-200a*	PRKCH	5583	21199010
hsa-miR-200a*	PRMT5	10419	19167416
hsa-miR-210	PROC	5624	19826008
hsa-miR-210	PSAT1	29968	20378769
hsa-miR-200a*	PSMD2	5708	16331254
hsa-miR-210	PTAR1	375743	19826008
hsa-miR-210	PTEN	5728	20716115
hsa-miR-200a*	PTEN	5728	20956972
hsa-miR-200a*	PTEN	5728	18199536
hsa-miR-200a*	PTEN	5728	19167416
hsa-miR-152	PTGS2	5743	19891660
hsa-miR-210	PTPN1	5770	19826008
hsa-miR-210	PTPN1	5770	20837903
hsa-miR-200a*	PTPN13	5783	20420713
hsa-miR-200a*	PTPN14	5784	18376396
hsa-miR-200a*	RAB30	27314	16331254
hsa-miR-107	RAB3GAP1	22930	20833636
hsa-miR-210	RAD23B	5887	19141645
hsa-miR-210	RAD52	5893	19141645
hsa-miR-187*	RAG2	5897	20651252
hsa-miR-200a*	RAPGEF5	9771	19910931
hsa-miR-200a*	RAPGEF5	9771	21372198
hsa-miR-200a*	RARA	5914	16331254
hsa-miR-107	RARA	5914	20348243
hsa-miR-200a*	RASGRP3	25780	21199010
hsa-miR-152	RASSF1	11186	20146264
hsa-miR-107	RB1	5925	21388952
hsa-miR-107	RBBP6	5930	20485546
hsa-miR-152	RBL2	5934	21327300
hsa-miR-107	RBL2	5934	20833636
hsa-miR-210	RIT2	6014	20378769
hsa-miR-200a*	RNASEH2A	10535	16331254
hsa-miR-107	RNASEN	29102	19440340
hsa-miR-187*	RNPC3	55599	12554860
hsa-miR-210	ROS1	6098	20436681
hsa-miR-210	ROS1	6098	20732359
hsa-miR-210	ROS1	6098	20498629
hsa-miR-200a*	RUNX2	860	18698484
hsa-miR-107	RXRA	6256	20348243
hsa-miR-210	SCPEP1	59342	19826008
hsa-miR-210	SEH1L	81929	19826008
hsa-miR-200a*	SEMA6A	57556	20420713
hsa-miR-210	SERTAD2	9792	19826008
hsa-miR-210	SETD2	29072	20732359
hsa-miR-210	SETD2	29072	18539147
hsa-miR-210	SETD2	29072	20436681
hsa-miR-107	SETD2	29072	20308559
hsa-miR-107	SETD2	29072	21388952
hsa-miR-200a*	SFRP1	6422	18698484
hsa-miR-200a*	SFRP1	6422	20420713
hsa-miR-200a*	SFRS2IP	9169	18376396
hsa-miR-200a*	SFRS2IP	9169	18411277
hsa-miR-200a*	SHH	6469	18698484
hsa-miR-200a*	SIP1	8487	18698484
hsa-miR-200a*	SIP1	8487	20668090
hsa-miR-200a*	SIP1	8487	18381893
hsa-miR-200a*	SIP1	8487	19703993
hsa-miR-200a*	SIP1	8487	18411277
hsa-miR-200a*	SIP1	8487	20551052
hsa-miR-200a*	SIP1	8487	18829540
hsa-miR-200a*	SIP1	8487	18376396
hsa-miR-107	SIP1	8487	11914277
hsa-miR-200a*	SIRT1	23411	19167416
hsa-miR-200a*	SLC12A1	6557	20420713
hsa-miR-200a*	SLC9A3R2	9351	18376396
hsa-miR-200a*	SLC9A3R2	9351	18411277
hsa-miR-107	SMAD3	4088	20348243
hsa-miR-210	SMCHD1	23347	19826008
hsa-miR-200a*	SNAI1	6615	18698484
hsa-miR-200a*	SNAI2	6591	21285251
hsa-miR-200a*	SNAI2	6591	18698484
hsa-miR-200a*	SNAI3	333929	18698484
hsa-miR-200a*	SOX13	9580	18698484
hsa-miR-200a*	SSSCA1	10534	20514023
hsa-miR-210	STAT5A	6776	20489169
hsa-miR-187*	STMN1	3925	12554860
hsa-miR-200a*	SUFU	51684	18698484
hsa-miR-200a*	SULT2A1	6822	19454767
hsa-miR-200a*	TACSTD1	4072	18589210
hsa-miR-210	TBP	6908	20378769
hsa-miR-200a*	TBX2	6909	18698484
hsa-miR-200a*	TCF21	6943	20420713
hsa-miR-200a*	TFRC	7037	19135902
hsa-miR-200a*	TGFB1	7040	18698484
hsa-miR-200a*	THY1	7070	21176238
hsa-miR-210	TIMM8A	1678	20728471
hsa-miR-152	TLR3	7098	21068402
hsa-miR-152	TLR4	7099	21068402
hsa-miR-152	TLR9	54106	21068402
hsa-miR-200a*	TNFSF11	8600	16331254
hsa-miR-210	TNPO1	3842	19826008
hsa-miR-200a*	TP53	7157	19167416
hsa-miR-152	TP53	7157	21093163
hsa-miR-107	TP53	7157	20833636
hsa-miR-107	TP53	7157	20485546
hsa-miR-107	TP53	7157	20308559
hsa-miR-107	TP53	7157	21388952
hsa-miR-210	TP53I11	9537	19782034
hsa-miR-152	TP53INP1	94241	21093163
hsa-miR-107	TP73	7161	20485546
hsa-miR-200a*	TWIST1	7291	20473948
hsa-miR-200a*	TWIST1	7291	18698484
hsa-miR-200a*	TWIST1	7291	21285251
hsa-miR-200a*	TWIST2	117581	18698484
hsa-miR-210	UBQLN1	29979	19826008
hsa-miR-210	VEGFA	7422	18755890
hsa-miR-210	VEGFA	7422	21253009
hsa-miR-210	VEGFA	7422	19826008
hsa-miR-210	VEGFA	7422	19953537
hsa-miR-200a*	VEGFA	7422	20420713
hsa-miR-107	VEGFA	7422	20308559
hsa-miR-107	VEGFA	7422	21388952
hsa-miR-200a*	WASF3	10810	19801681
hsa-miR-200a*	XAF1	54739	21199010
hsa-miR-107	ZCCHC11	23318	19703396
hsa-miR-210	ZEB1	6935	20716115
hsa-miR-200a*	ZEB1	6935	20473948
hsa-miR-200a*	ZEB1	6935	19910931
hsa-miR-200a*	ZEB1	6935	21285251
hsa-miR-200a*	ZEB1	6935	20418949
hsa-miR-200a*	ZEB1	6935	20668090
hsa-miR-200a*	ZEB1	6935	18411277
hsa-miR-200a*	ZEB1	6935	18381893
hsa-miR-200a*	ZEB1	6935	19703993
hsa-miR-200a*	ZEB1	6935	18829540
hsa-miR-200a*	ZEB1	6935	20037478
hsa-miR-200a*	ZEB1	6935	18376396
hsa-miR-200a*	ZEB1	6935	21389093
hsa-miR-200a*	ZEB1	6935	20484038
hsa-miR-200a*	ZEB1	6935	19671845
hsa-miR-200a*	ZEB1	6935	19167416
hsa-miR-200a*	ZEB1	6935	18698484
hsa-miR-200a*	ZEB2	9839	19931509
hsa-miR-200a*	ZEB2	9839	19671845
hsa-miR-200a*	ZEB2	9839	19167416
hsa-miR-200a*	ZEB2	9839	20473948
hsa-miR-200a*	ZEB2	9839	19910931
hsa-miR-200a*	ZEB2	9839	21285251
hsa-miR-200a*	ZEB2	9839	20364043
hsa-miR-200a*	ZEB2	9839	18698484
hsa-miR-200a*	ZEB2	9839	18411277
hsa-miR-200a*	ZEB2	9839	20668090
hsa-miR-200a*	ZEB2	9839	18381893
hsa-miR-200a*	ZEB2	9839	20551052
hsa-miR-200a*	ZEB2	9839	18829540
hsa-miR-200a*	ZEB2	9839	21389093
hsa-miR-200a*	ZEB2	9839	20484038
hsa-miR-200a*	ZEB2	9839	18376396
hsa-miR-200a*	ZFPM2	23414	20005803

## Sheet: DOWN3h
MicroRNA Name	Gene Targeted	Gene Targeted EntrezID	Pubmed ID Experimental validation
hsa-miR-10a	ABCC1	4363	20099276
hsa-let-7c	ACVR2A	92	19342382
hsa-let-7c	ACVR2A	92	20216554
hsa-let-7c	AKT1	207	19528081
hsa-let-7c	AKT1	207	18199536
hsa-miR-133b	ALAS1	211	19440340
hsa-let-7c	ALDH1A1	216	21292542
hsa-let-7c	ALDH1A1	216	21045151
hsa-let-7c	ALG2	85365	18006822
hsa-miR-10a	AMACR	23600	21333734
hsa-let-7c	AMACR	23600	19431195
hsa-let-7c	AMACR	23600	21365266
hsa-miR-133b	APC	324	19136465
hsa-let-7c	ARCN1	372	21037022
hsa-let-7c	ARIH2	10425	20018759
hsa-let-7c	ARS2	51593	19632182
hsa-miR-10a	ARSF	416	21118818
hsa-let-7c	ATN1	1822	18083101
hsa-let-7c	ATP6V1B2	526	20144220
hsa-let-7c	ATP8A2	51761	17724023
hsa-let-7c	ATP8A2	51761	12411504
hsa-let-7c	BASP1	10409	19342589
hsa-miR-10a	BAX	581	20039279
hsa-let-7c	BAZ2A	11176	19372056
hsa-let-7c	BBC3	27113	20018759
hsa-miR-133b	BCL2	596	20959496
hsa-miR-133b	BCL2	596	19654003
hsa-miR-133b	BCL2	596	21309633
hsa-let-7c	BCL2	596	17891175
hsa-let-7c	BCL2	596	17260024
hsa-let-7c	BCL2	596	16784027
hsa-let-7c	BCL2	596	20347499
hsa-let-7c	BCL2	596	17894887
hsa-let-7c	BCL2	596	17877811
hsa-let-7c	BCL2L1	598	20347499
hsa-miR-133b	BCL2L11	10018	19136465
hsa-miR-133b	BCL2L2	599	19654003
hsa-let-7c	BCL6	604	20966935
hsa-miR-10a	BCR	613	19074828
hsa-miR-10a	BCR	613	20842500
hsa-miR-10a	BDNF	627	20309390
hsa-let-7c	BIRC3	330	18199536
hsa-miR-133b	BMP2	650	18784367
hsa-let-7c	BMP5	653	21093991
hsa-let-7c	BNIP3L	665	20018759
hsa-let-7c	BRAF	673	20177422
hsa-let-7c	BRAP	8315	20018759
hsa-let-7c	BRCA1	672	20676756
hsa-let-7c	BRCA1	672	20647319
hsa-let-7c	BRCA2	675	20676756
hsa-let-7c	BRCA2	675	20647319
hsa-miR-10a	BTRC	8945	20624982
hsa-let-7c	C17orf91	84981	21057539
hsa-let-7c	C5AR1	728	21368058
hsa-miR-133b	CACNA1C	775	19136465
hsa-miR-10a	CAMK2B	816	20309390
hsa-let-7c	CBS	875	19431195
hsa-miR-10a	CCL2	6347	20624982
hsa-let-7c	CCNA2	890	18379589
hsa-miR-10a	CCND1	595	20039279
hsa-let-7c	CCND1	595	19956384
hsa-let-7c	CCND1	595	18379589
hsa-let-7c	CCND1	595	19854872
hsa-let-7c	CCND1	595	20133835
hsa-let-7c	CCND1	595	17616664
hsa-let-7c	CCND2	894	20418948
hsa-let-7c	CCNG1	900	17616664
hsa-let-7c	CCR4	1233	19716330
hsa-let-7c	CD40LG	959	20497960
hsa-let-7c	CD46	4179	20133835
hsa-let-7c	CDC25A	993	17699775
hsa-let-7c	CDC25A	993	20876843
hsa-let-7c	CDC25C	995	21057539
hsa-let-7c	CDC34	997	21252116
hsa-let-7c	CDC34	997	19126550
hsa-let-7c	CDC34	997	20876843
hsa-miR-133b	CDC42	998	17468766
hsa-let-7c	CDK4	1019	18006822
hsa-let-7c	CDK6	1021	17699775
hsa-let-7c	CDK6	1021	19688090
hsa-let-7c	CDK6	1021	20876843
hsa-miR-133b	CDK9	1025	19521018
hsa-let-7c	CDKN1A	1026	18798260
hsa-let-7c	CDKN1A	1026	19956384
hsa-let-7c	CDKN1A	1026	19818775
hsa-let-7c	CDKN2A	1029	17674361
hsa-let-7c	CDKN2A	1029	18957199
hsa-let-7c	CDKN2A	1029	19217096
hsa-let-7c	CDKN2D	1032	18957199
hsa-miR-133b	CEBPA	1050	20368543
hsa-let-7c	CEBPA	1050	18337557
hsa-let-7c	CEBPA	1050	21365266
hsa-let-7c	CEBPZ	10153	20425795
hsa-let-7c	CHAF1A	10036	19716330
hsa-let-7c	CISH	1154	20486857
hsa-let-7c	CISH	1154	19592657
hsa-let-7c	CKAP4	10970	20485546
hsa-let-7c	CLCN3	1182	18006822
hsa-let-7c	CLEC5A	23601	20091141
hsa-let-7c	CNN3	1266	20144220
hsa-let-7c	CNTN3	5067	21378162
hsa-let-7c	COL1A1	1277	19342382
hsa-let-7c	COL4A2	1284	19342382
hsa-let-7c	COL5A3	50509	19342382
hsa-let-7c	COX8A	1351	21102586
hsa-let-7c	COX8A	1351	20068076
hsa-let-7c	COX8A	1351	15172979
hsa-let-7c	COX8A	1351	21255804
hsa-let-7c	COX8A	1351	15723655
hsa-miR-10a	CREB1	1385	20309390
hsa-let-7c	CREB1	1385	19897480
hsa-let-7c	CREBZF	58487	20018759
hsa-let-7c	CSAD	51380	12798299
hsa-miR-133b	CTGF	1490	19096030
hsa-miR-133b	CTGF	1490	20056941
hsa-let-7c	CTNNBIP1	56998	19342382
hsa-miR-10a	CXCR4	7852	18647411
hsa-let-7c	CYCS	54205	18798260
hsa-let-7c	CYFIP2	26999	21252116
hsa-let-7c	CYLD	1540	20797623
hsa-let-7c	CYP27B1	1594	17890240
hsa-let-7c	DCN	1634	19431195
hsa-let-7c	DDIT4	54541	20018759
hsa-let-7c	DDX6	1656	19710908
hsa-let-7c	DDX6	1656	16756390
hsa-let-7c	DERL1	79139	19342589
hsa-miR-133b	DGCR8	54487	19440340
hsa-let-7c	DGCR8	54487	20116252
hsa-let-7c	DGCR8	54487	16906129
hsa-let-7c	DGCR8	54487	15531879
hsa-let-7c	DGCR8	54487	20054295
hsa-let-7c	DGCR8	54487	20485546
hsa-let-7c	DHDDS	79947	17674361
hsa-miR-133b	DICER1	23405	19440340
hsa-miR-133b	DICER1	23405	19320780
hsa-miR-10a	DICER1	23405	21212805
hsa-miR-10a	DICER1	23405	19232136
hsa-let-7c	DICER1	23405	20215419
hsa-let-7c	DICER1	23405	18604195
hsa-let-7c	DICER1	23405	15723655
hsa-let-7c	DICER1	23405	19898466
hsa-let-7c	DICER1	23405	19492978
hsa-let-7c	DICER1	23405	20116252
hsa-let-7c	DICER1	23405	19703396
hsa-let-7c	DICER1	23405	18812516
hsa-let-7c	DICER1	23405	21102586
hsa-let-7c	DICER1	23405	15531879
hsa-let-7c	DICER1	23405	12411504
hsa-let-7c	DICER1	23405	17437991
hsa-let-7c	DICER1	23405	19713957
hsa-let-7c	DICER1	23405	12154197
hsa-let-7c	DICER1	23405	19804757
hsa-let-7c	DICER1	23405	19528081
hsa-let-7c	DICER1	23405	19571573
hsa-let-7c	DICER1	23405	18700235
hsa-let-7c	DICER1	23405	16971455
hsa-let-7c	DICER1	23405	18951094
hsa-let-7c	DICER1	23405	16756390
hsa-let-7c	DICER1	23405	14602919
hsa-let-7c	DICER1	23405	20019750
hsa-let-7c	DICER1	23405	20232482
hsa-let-7c	DICER1	23405	18068232
hsa-let-7c	DICER1	23405	18367718
hsa-let-7c	DICER1	23405	20459673
hsa-let-7c	DICER1	23405	17540974
hsa-let-7c	DKK2	27123	20018759
hsa-miR-133b	DMPK	1760	21169019
hsa-miR-133b	DMPK	1760	20487562
hsa-miR-10a	DNMT1	1786	17660710
hsa-miR-10a	DNMT1	1786	21269386
hsa-let-7c	DNMT1	1786	17308078
hsa-miR-10a	DNMT3B	1789	17660710
hsa-let-7c	DNMT3B	1789	17308078
hsa-miR-10a	DNTT	1791	20039279
hsa-let-7c	DUSP2	1844	19342382
hsa-let-7c	DYRK2	8445	19431195
hsa-let-7c	E2F1	1869	17894887
hsa-let-7c	E2F1	1869	20671708
hsa-let-7c	E2F1	1869	19528081
hsa-let-7c	E2F1	1869	20639536
hsa-let-7c	E2F2	1870	19528081
hsa-let-7c	E2F2	1870	20418948
hsa-let-7c	E2F3	1871	17894887
hsa-let-7c	E2F3	1871	17891175
hsa-let-7c	ECD	11319	12812784
hsa-let-7c	EGFR	1956	17728006
hsa-let-7c	EGFR	1956	20177422
hsa-let-7c	EIF2C1	26523	19898466
hsa-let-7c	EIF2C1	26523	16756390
hsa-let-7c	EIF2C2	27161	17524464
hsa-let-7c	EIF2C2	27161	17535905
hsa-let-7c	EIF2C2	27161	19898466
hsa-let-7c	EIF2C2	27161	19398495
hsa-let-7c	EIF2C2	27161	16971455
hsa-let-7c	EIF2C2	27161	19838187
hsa-let-7c	EIF2C2	27161	16756390
hsa-let-7c	EIF2C4	192670	20144220
hsa-let-7c	EIF2C4	192670	19898466
hsa-let-7c	EIF3A	8661	18818519
hsa-let-7c	EIF4E	1977	17656684
hsa-let-7c	EIF4E	1977	17524464
hsa-let-7c	EIF4EBP1	1978	17891175
hsa-let-7c	EIF4G1	1981	21378162
hsa-miR-10a	ELAVL2	1993	20309390
hsa-let-7c	ELK3	2004	20144220
hsa-let-7c	EPHB2	2048	19804757
hsa-let-7c	EPHB2	2048	18704095
hsa-let-7c	ERBB3	2065	21057539
hsa-miR-133b	ERG	2078	17344217
hsa-let-7c	ESR1	2099	19528081
hsa-let-7c	ESR2	2100	19528081
hsa-let-7c	EXOSC1	51013	18719242
hsa-let-7c	FAS	355	17600087
hsa-miR-133b	FASLG	356	20959496
hsa-let-7c	FASN	2194	21228813
hsa-miR-133b	FBLIM1	54751	18711016
hsa-let-7c	FBXW7	55294	19838187
hsa-let-7c	FBXW7	55294	17524464
hsa-let-7c	FBXW7	55294	19398495
hsa-let-7c	FBXW7	55294	18048652
hsa-let-7c	FBXW7	55294	16081698
hsa-let-7c	FBXW7	55294	20042474
hsa-let-7c	FBXW7	55294	18698153
hsa-let-7c	FBXW7	55294	16971455
hsa-miR-10a	FGFR3	2261	19127597
hsa-miR-133b	FLT3	2322	20368543
hsa-let-7c	FLT3	2322	20425795
hsa-let-7c	FLT3	2322	18308931
hsa-let-7c	FLT3	2322	18337557
hsa-let-7c	FMR1	2332	17167072
hsa-let-7c	FOXA1	3169	17890240
hsa-let-7c	FRAP1	2475	20018759
hsa-miR-133b	FSCN1	6624	21351259
hsa-miR-133b	FSCN1	6624	20198616
hsa-let-7c	FXR1	8087	18048652
hsa-miR-133b	GALNT1	2589	19487295
hsa-miR-133b	GJA1	2697	17401374
hsa-let-7c	GLI1	2735	20216554
hsa-let-7c	GPI	2821	21352471
hsa-let-7c	GRM7	2917	18704095
hsa-let-7c	HAND2	9464	19420057
hsa-miR-133b	HCN2	610	19136465
hsa-miR-133b	HCN2	610	17516552
hsa-miR-133b	HCN4	10021	17516552
hsa-miR-133b	HDAC4	9759	16380711
hsa-let-7c	HDAC4	9759	19342382
hsa-let-7c	HK1	3098	20440510
hsa-let-7c	HMG2L1	10042	20018759
hsa-let-7c	HMGA1	3159	19217096
hsa-let-7c	HMGA1	3159	19179606
hsa-let-7c	HMGA2	8091	19431195
hsa-let-7c	HMGA2	8091	18957199
hsa-let-7c	HMGA2	8091	18083101
hsa-let-7c	HMGA2	8091	19217096
hsa-let-7c	HMGA2	8091	17437991
hsa-let-7c	HMGA2	8091	18413822
hsa-let-7c	HMGA2	8091	19179606
hsa-let-7c	HMGA2	8091	17322030
hsa-let-7c	HMGA2	8091	18403645
hsa-let-7c	HMGA2	8091	18758960
hsa-let-7c	HMGA2	8091	18413726
hsa-let-7c	HMGA2	8091	19136928
hsa-let-7c	HMGA2	8091	18371414
hsa-let-7c	HMGA2	8091	17243163
hsa-let-7c	HMGA2	8091	19324969
hsa-let-7c	HMGA2	8091	17957144
hsa-let-7c	HMGA2	8091	17600087
hsa-let-7c	HMGA2	8091	20949044
hsa-let-7c	HMGA2	8091	19602040
hsa-let-7c	HMGA2	8091	18308936
hsa-let-7c	HNF4A	3172	20158877
hsa-let-7c	HNRNPA1	3178	20639884
hsa-miR-133b	HNRNPU	3192	19586368
hsa-miR-10a	HOXA1	3198	16549775
hsa-let-7c	HOXA10	3206	18308931
hsa-miR-10a	HOXA3	3200	17660710
hsa-miR-10a	HOXA7	3204	18167555
hsa-miR-10a	HOXB1	3211	19747919
hsa-miR-10a	HOXB3	3213	19747919
hsa-miR-10a	HOXB4	3214	18167555
hsa-miR-10a	HOXB8	3218	19846767
hsa-miR-10a	HOXB8	3218	15361871
hsa-miR-10a	HOXD1	3231	18167555
hsa-miR-10a	HOXD10	3236	17660710
hsa-miR-10a	HOXD4	3233	19232136
hsa-miR-133b	HSPB6	126393	20959496
hsa-miR-133b	IDH1	3417	20368543
hsa-miR-133b	IDH2	3418	20368543
hsa-miR-133b	IDUA	3425	18347091
hsa-let-7c	IFNA1	3439	20497960
hsa-miR-133b	IGF1	3479	19695767
hsa-let-7c	IGF1	3479	19477633
hsa-let-7c	IGF2BP1	10642	21252116
hsa-let-7c	IGF2BP1	10642	18413726
hsa-let-7c	IL13	3596	20630862
hsa-miR-10a	IL6	3569	20624982
hsa-let-7c	IL6	3569	21352471
hsa-let-7c	IL6	3569	20459595
hsa-let-7c	IL6	3569	20797623
hsa-let-7c	IL6	3569	19878981
hsa-let-7c	IL6	3569	19584273
hsa-let-7c	IL8RA	3577	20459595
hsa-let-7c	IRAK4	51135	18006822
hsa-let-7c	IRF6	3664	17690133
hsa-miR-10a	ITGA2B	3674	16549775
hsa-let-7c	ITGB3	3690	20498642
hsa-miR-10a	JAK2	3717	18773208
hsa-miR-133b	KCNE1	3753	17443681
hsa-miR-133b	KCNE1	3753	18711016
hsa-miR-133b	KCNH2	3757	20056941
hsa-miR-133b	KCNH2	3757	17344217
hsa-miR-133b	KCNJ2	3759	17401374
hsa-miR-133b	KCNQ1	3784	17443681
hsa-miR-133b	KCNQ1	3784	18711016
hsa-let-7c	KHSRP	8570	20639884
hsa-let-7c	KIT	3815	18068232
hsa-let-7c	KITLG	4254	19126550
hsa-miR-133b	KLF15	28999	19720047
hsa-let-7c	KRAS	3845	18922928
hsa-let-7c	KRAS	3845	20647319
hsa-let-7c	KRAS	3845	20603437
hsa-let-7c	KRAS	3845	20676756
hsa-let-7c	KRAS	3845	19380522
hsa-let-7c	KRAS	3845	20216554
hsa-let-7c	KRAS	3845	15766527
hsa-let-7c	KRAS	3845	17728006
hsa-let-7c	KRAS	3845	20177422
hsa-miR-133b	KRT7	3855	19378336
hsa-let-7c	LAMP3	27074	19420057
hsa-let-7c	LARP4	113251	20144220
hsa-miR-10a	LBX1	10660	20624982
hsa-let-7c	LIN28	79727	20935637
hsa-let-7c	LIN28	79727	20797623
hsa-let-7c	LIN28	79727	19211792
hsa-let-7c	LIN28	79727	15003116
hsa-let-7c	LIN28	79727	19713958
hsa-let-7c	LIN28	79727	18604195
hsa-let-7c	LIN28	79727	20619222
hsa-let-7c	LIN28	79727	12798299
hsa-let-7c	LIN28	79727	20005451
hsa-let-7c	LIN28	79727	19492978
hsa-let-7c	LIN28	79727	20947512
hsa-let-7c	LIN28	79727	19703396
hsa-let-7c	LIN28	79727	19578360
hsa-let-7c	LIN28	79727	19878981
hsa-let-7c	LIN28	79727	18566191
hsa-let-7c	LIN28	79727	19898466
hsa-let-7c	LIN28	79727	19713957
hsa-let-7c	LIN28	79727	18550544
hsa-let-7c	LIN28	79727	21378162
hsa-let-7c	LIN28	79727	16139228
hsa-let-7c	LIN28	79727	19477633
hsa-let-7c	LIN28	79727	20639884
hsa-let-7c	LIN28	79727	20179095
hsa-let-7c	LIN28	79727	16122423
hsa-let-7c	LIN28	79727	19340450
hsa-let-7c	LIN28	79727	17139256
hsa-let-7c	LIN28	79727	19110755
hsa-let-7c	LIN28	79727	20178735
hsa-let-7c	LIN28	79727	19557079
hsa-let-7c	LIN28	79727	18951094
hsa-let-7c	LIN28	79727	21045151
hsa-let-7c	LIN28	79727	20042474
hsa-let-7c	LIN28	79727	19686677
hsa-let-7c	LIN28	79727	20459595
hsa-let-7c	LIN28	79727	21297634
hsa-let-7c	LIN28	79727	18674967
hsa-let-7c	LIN28	79727	18292307
hsa-let-7c	LIN28	79727	12871707
hsa-let-7c	LIN28	79727	16971064
hsa-let-7c	LIN28B	389421	16971064
hsa-let-7c	LIN28B	389421	19713958
hsa-let-7c	LIN28B	389421	20639884
hsa-let-7c	LIN28B	389421	18951094
hsa-let-7c	LRP1B	53353	17674361
hsa-miR-133b	LRRFIP1	9208	20959496
hsa-let-7c	LRRK2	120892	20671708
hsa-miR-133b	LSAMP	4045	19586368
hsa-let-7c	LSM1	27257	16756390
hsa-miR-10a	MAFB	9935	16549775
hsa-miR-10a	MAP3K7	6885	20624982
hsa-let-7c	MAP3K8	1326	18006822
hsa-let-7c	MAPK3	5595	21057545
hsa-let-7c	MBL2	4153	18523997
hsa-let-7c	MBL2	4153	20215419
hsa-miR-133b	MCL1	4170	19654003
hsa-miR-133b	MCL1	4170	20056941
hsa-miR-10a	MCL1	4170	19074828
hsa-let-7c	MCL1	4170	17891175
hsa-let-7c	MCL1	4170	20347499
hsa-let-7c	MECP2	4204	19897480
hsa-let-7c	MEF2C	4208	19897480
hsa-let-7c	MEIS1	4211	18308931
hsa-let-7c	MEST	4232	20610616
hsa-let-7c	MMP14	4323	21057545
hsa-let-7c	MMP8	4317	21292542
hsa-let-7c	MOV10	4343	17167072
hsa-let-7c	MOV10	4343	19898466
hsa-let-7c	MYBL1	4603	20018759
hsa-miR-133b	MYC	4609	18451220
hsa-miR-10a	MYC	4609	21333734
hsa-let-7c	MYC	4609	17877811
hsa-let-7c	MYC	4609	21365266
hsa-let-7c	MYC	4609	20440510
hsa-let-7c	MYC	4609	18802929
hsa-let-7c	MYC	4609	21252116
hsa-let-7c	MYC	4609	19216629
hsa-let-7c	MYC	4609	19574298
hsa-let-7c	MYC	4609	19956384
hsa-let-7c	MYC	4609	19528081
hsa-let-7c	MYC	4609	21373758
hsa-let-7c	MYC	4609	19116113
hsa-let-7c	MYC	4609	20545570
hsa-let-7c	MYC	4609	19064005
hsa-let-7c	MYC	4609	17942906
hsa-let-7c	MYC	4609	19269368
hsa-let-7c	MYC	4609	19492978
hsa-let-7c	MYC	4609	20639536
hsa-let-7c	MYC	4609	20033209
hsa-let-7c	MYC	4609	19211792
hsa-let-7c	MYCN	4613	20054295
hsa-miR-133b	MYEF2	50804	18784367
hsa-miR-133b	MYF5	4617	18619954
hsa-miR-133b	MYF6	4618	18619954
hsa-miR-133b	MYOD1	4654	18619954
hsa-miR-133b	MYOD1	4654	16731620
hsa-miR-133b	MYOD1	4654	19754672
hsa-miR-133b	MYOD1	4654	21070642
hsa-miR-133b	MYOG	4656	18619954
hsa-miR-133b	MYOG	4656	16731620
hsa-miR-133b	MYOG	4656	21070642
hsa-miR-133b	NAGLU	4669	18644447
hsa-let-7c	NCAPG	64151	19342589
hsa-let-7c	NCBP1	4686	19632182
hsa-let-7c	NCOA3	8202	19528081
hsa-let-7c	NCOA4	8031	19956384
hsa-miR-133b	NFATC4	4776	20173049
hsa-let-7c	NFKB1	4790	19878981
hsa-let-7c	NFKB1	4790	17260024
hsa-miR-10a	NFKBIA	4792	20624982
hsa-let-7c	NFKBIA	4792	19592657
hsa-let-7c	NGF	4803	21368058
hsa-let-7c	NKX2-1	7080	19956384
hsa-miR-133b	NKX2-3	159296	19521018
hsa-let-7c	NOL3	8996	17942906
hsa-let-7c	NPAT	4863	18614752
hsa-let-7c	NPC1	4864	20440510
hsa-let-7c	NPC1	4864	21373758
hsa-miR-133b	NPM1	4869	20368543
hsa-let-7c	NPM1	4869	20425795
hsa-let-7c	NPM1	4869	18308931
hsa-let-7c	NPM1	4869	18337557
hsa-miR-133b	NPY	4852	19586368
hsa-let-7c	NR1I2	8856	17890240
hsa-let-7c	NRAS	4893	20607356
hsa-let-7c	NRAS	4893	20216554
hsa-let-7c	NRAS	4893	15766527
hsa-let-7c	NRIP1	8204	19878981
hsa-let-7c	ODZ1	10178	21255804
hsa-let-7c	OPRM1	4988	20668208
hsa-let-7c	PAK3	5063	18798260
hsa-miR-133b	PAX3	5077	20502458
hsa-miR-133b	PAX7	5081	19754672
hsa-let-7c	PAX7	5081	20876843
hsa-miR-10a	PCNA	5111	20039279
hsa-miR-133b	PDCD4	27250	20959496
hsa-let-7c	PDCD6	10016	18719242
hsa-let-7c	PDCD6	10016	15024405
hsa-let-7c	PDCD6	10016	18367718
hsa-let-7c	PDHA2	5161	19342589
hsa-miR-133b	PDK4	5166	19440340
hsa-let-7c	PDXP	57026	20736742
hsa-let-7c	PGC	5225	19578360
hsa-let-7c	PGC	5225	19686677
hsa-let-7c	PGRMC1	10857	21109987
hsa-let-7c	PI3	5266	16737555
hsa-miR-133b	PIK3CA	5290	20959496
hsa-let-7c	PIK3CA	5290	16737555
hsa-miR-133b	PITX3	5309	19695767
hsa-miR-133b	PITX3	5309	20468068
hsa-miR-133b	PITX3	5309	17761882
hsa-miR-133b	PITX3	5309	20716624
hsa-miR-133b	PKM2	5315	18464261
hsa-let-7c	PLOD3	8985	19342589
hsa-let-7c	POLD3	10714	17724023
hsa-let-7c	POLR2A	5430	21102586
hsa-let-7c	PPARA	5465	17438130
hsa-let-7c	PPARA	5465	17690133
hsa-let-7c	PPARA	5465	18006136
hsa-miR-133b	PPFIBP2	8495	19586368
hsa-let-7c	PRDM1	639	20497960
hsa-let-7c	PRDM1	639	20966935
hsa-let-7c	PRDM1	639	19578360
hsa-let-7c	PRDM1	639	20651244
hsa-let-7c	PRDM1	639	19686677
hsa-miR-133b	PROC	5624	19136465
hsa-miR-10a	PROM1	8842	18647411
hsa-let-7c	PRTN3	5657	19854872
hsa-let-7c	PSD4	23550	21292542
hsa-miR-133b	PTBP1	5725	17210790
hsa-miR-133b	PTBP2	58155	17210790
hsa-miR-133b	PTEN	5728	20959496
hsa-miR-133b	PTEN	5728	19175831
hsa-let-7c	PTEN	5728	20216554
hsa-let-7c	PTEN	5728	18199536
hsa-let-7c	PTEN	5728	18704095
hsa-let-7c	PTEN	5728	20797623
hsa-let-7c	PTGS1	5742	18006822
hsa-miR-133b	PTPRD	5789	19586368
hsa-let-7c	PTPRD	5789	17674361
hsa-let-7c	RABEPK	10244	18719242
hsa-let-7c	RASSF1	11186	21352471
hsa-let-7c	RBBP6	5930	20485546
hsa-let-7c	RBPJL	11317	20116252
hsa-let-7c	RDX	5962	19270793
hsa-miR-10a	RELA	5970	20624982
hsa-let-7c	RET	5979	19956384
hsa-miR-133b	RHOA	387	17468766
hsa-miR-133b	RHOD	29984	18034880
hsa-miR-133b	RNASEN	29102	19440340
hsa-miR-10a	RNASEN	29102	21333734
hsa-let-7c	RNASEN	29102	17540974
hsa-let-7c	RNASEN	29102	20639536
hsa-let-7c	RNASEN	29102	15723655
hsa-let-7c	RNASEN	29102	18566191
hsa-let-7c	RNASEN	29102	16906129
hsa-let-7c	RNASEN	29102	21102586
hsa-let-7c	RNASEN	29102	15531879
hsa-let-7c	RNASEN	29102	20639884
hsa-let-7c	RNASEN	29102	16882971
hsa-let-7c	RNASEN	29102	18700235
hsa-let-7c	RNASEN	29102	21297634
hsa-let-7c	RNASEN	29102	18068232
hsa-let-7c	RORA	6095	21365266
hsa-let-7c	RTN4	57142	19342589
hsa-miR-10a	RUNX1	861	18773208
hsa-let-7c	RUNX1	861	21057539
hsa-miR-133b	RUNX2	860	18784367
hsa-let-7c	SAMSN1	64092	18523997
hsa-let-7c	SCPEP1	59342	16756390
hsa-let-7c	SCPEP1	59342	19574298
hsa-let-7c	SCPEP1	59342	18719242
hsa-let-7c	SCPEP1	59342	20671708
hsa-let-7c	SCPEP1	59342	19716330
hsa-let-7c	SF4	57794	19574298
hsa-miR-10a	SFRS1	6426	21118818
hsa-let-7c	SHH	6469	16245339
hsa-let-7c	SKP1	6500	19126550
hsa-let-7c	SLC27A4	10999	19492978
hsa-let-7c	SLC27A4	10999	19477633
hsa-miR-133b	SLC2A4	6517	19720047
hsa-let-7c	SLC7A1	6541	20091141
hsa-miR-133b	SMAD5	4090	18784367
hsa-let-7c	SMARCA5	8467	19372056
hsa-let-7c	SMO	6608	20216554
hsa-let-7c	SMOX	54498	20216554
hsa-let-7c	SOCS1	8651	21352471
hsa-let-7c	SOCS4	122809	20486857
hsa-let-7c	SOX2	6657	20947512
hsa-let-7c	SOX2	6657	20179095
hsa-let-7c	SOX2	6657	19492978
hsa-miR-133b	SOX4	6659	19487295
hsa-let-7c	SPRY2	10253	20545570
hsa-let-7c	SRC	6714	19878981
hsa-let-7c	SRC	6714	20486857
hsa-let-7c	SRC	6714	20459595
hsa-let-7c	SRC	6714	19592657
hsa-miR-133b	SRF	6722	17344217
hsa-miR-133b	SRF	6722	18371447
hsa-miR-133b	SRF	6722	16380711
hsa-let-7c	SRM	6723	20835247
hsa-let-7c	SSSCA1	10534	20018759
hsa-let-7c	STAT3	6774	19878981
hsa-let-7c	STAT3	6774	20797623
hsa-let-7c	STAT3	6774	20447714
hsa-let-7c	SYNE1	23345	18258830
hsa-let-7c	TAF1C	9013	15337850
hsa-let-7c	TARBP2	6895	19804757
hsa-let-7c	TBK1	29110	20018759
hsa-let-7c	TCF19	6941	17600087
hsa-miR-133b	TGFB1	7040	19398468
hsa-miR-10a	TGFB1	7040	19582816
hsa-let-7c	TGFB1	7040	20639536
hsa-let-7c	TGFB3	7043	19342382
hsa-miR-133b	TGFBI	7045	19136465
hsa-let-7c	TGFBR1	7046	19841744
hsa-miR-133b	TGFBR2	7048	19398468
hsa-let-7c	THAP2	83591	19372056
hsa-miR-10a	TIMM8A	1678	20145181
hsa-let-7c	TIMP3	7078	21352471
hsa-miR-10a	TLR4	7099	21266501
hsa-let-7c	TM9SF3	56889	19342589
hsa-let-7c	TNF	7124	18048652
hsa-let-7c	TNFSF10	8743	18006822
hsa-let-7c	TNRC6A	27327	19838187
hsa-let-7c	TNRC6A	27327	16906129
hsa-let-7c	TNRC6A	27327	17671087
hsa-let-7c	TNRC6A	27327	19398495
hsa-let-7c	TNRC6A	27327	19710908
hsa-let-7c	TNRC6A	27327	19131968
hsa-let-7c	TNRC6A	27327	19841879
hsa-let-7c	TNRC6A	27327	19716330
hsa-let-7c	TNRC6B	23112	19898466
hsa-let-7c	TNRC6B	23112	19398495
hsa-let-7c	TNRC6B	23112	17167072
hsa-let-7c	TNRC6C	57690	19838187
hsa-let-7c	TP53	7157	20216554
hsa-let-7c	TP53	7157	21252116
hsa-let-7c	TP53	7157	21365266
hsa-let-7c	TP53	7157	20485546
hsa-let-7c	TP53	7157	20545570
hsa-let-7c	TP53	7157	19948396
hsa-let-7c	TP53	7157	20005852
hsa-let-7c	TP63	8626	20216554
hsa-let-7c	TP73	7161	20485546
hsa-let-7c	TRAT1	50852	18069688
hsa-let-7c	TREH	11181	12871707
hsa-let-7c	TRIM17	51127	18069688
hsa-let-7c	TRIM32	22954	19269368
hsa-let-7c	TUT1	64852	19713958
hsa-let-7c	TUT1	64852	21378162
hsa-let-7c	TUT1	64852	18614752
hsa-let-7c	TWIST1	7291	21352471
hsa-let-7c	TWIST1	7291	17600087
hsa-let-7c	UBE2I	7329	20498642
hsa-let-7c	UHRF2	115426	19818775
hsa-miR-10a	USF2	7392	19074828
hsa-let-7c	USP25	29761	18523997
hsa-let-7c	VDR	7421	17890240
hsa-miR-133b	VKORC1	79001	20415550
hsa-let-7c	WEE1	7465	19126550
hsa-let-7c	WFS1	7466	19342589
hsa-miR-133b	WHSC2	7469	17468766
hsa-let-7c	WIBG	84305	19342589
hsa-miR-133b	WT1	7490	20368543
hsa-let-7c	XPO1	7514	20436454
hsa-let-7c	ZCCHC11	23318	19703396
hsa-let-7c	ZCCHC11	23318	19713958
hsa-miR-10a	ZEB1	6935	20588024
hsa-let-7c	ZEB1	6935	19654291
hsa-miR-10a	ZEB2	9839	20588024
hsa-let-7c	ZNF135	7694	19372056
hsa-let-7c	ZNF167	55888	20639536
hsa-let-7c	ZNF362	149076	17199042
hsa-let-7c	ZNF512B	57473	20639536
hsa-let-7c	ZNF828	283489	21368058

## Sheet: DOWN6h
MicroRNA Name	Gene Targeted	Gene Targeted EntrezID	Pubmed ID Experimental validation
hsa-miR-195	ACE	1636	21278583
hsa-miR-195	AFP	174	21278583
hsa-miR-195	AHSA1	10598	20952681
hsa-miR-146b-5p	AHSA1	10598	21060679
hsa-miR-486-5p	AKT1	207	20142475
hsa-miR-331-3p	AKT1	207	20931396
hsa-miR-19a*	AKT1	207	20857258
hsa-miR-195	ALPL	249	20845893
hsa-miR-331-5p	AR	367	19584056
hsa-miR-195	ARL2	402	20007690
hsa-miR-146b-5p	ASPRV1	151516	20148189
hsa-miR-195	ATP8A2	51761	20007690
hsa-miR-331-5p	ATXN1	6310	19169275
hsa-miR-19a*	ATXN1	6310	18758459
hsa-miR-331-5p	BBC3	27113	19229884
hsa-miR-342-5p	BCL2	596	17260024
hsa-miR-342-5p	BCL2	596	19284987
hsa-miR-195	BCL2	596	20727858
hsa-miR-195	BCL2	596	20884628
hsa-miR-195	BCL2	596	18677302
hsa-miR-19a*	BCL2L11	10018	18728182
hsa-miR-195	BCL2L11	10018	16331254
hsa-miR-19a*	BCR	613	21176349
hsa-miR-195	BCR	613	20884628
hsa-miR-19a*	BDNF	627	14697198
hsa-miR-195	BDNF	627	18632683
hsa-miR-195	BDNF	627	19121517
hsa-miR-146b-5p	BEST1	7439	20524934
hsa-miR-195	BMP2	650	20845893
hsa-miR-19a*	BMPR2	659	19390056
hsa-miR-146b-5p	BRAF	673	19370505
hsa-miR-146b-5p	BRAF	673	20406109
hsa-miR-146b-5p	BRAF	673	20459574
hsa-miR-19a*	BRCA1	672	20167074
hsa-miR-146b-5p	BRCA1	672	18660546
hsa-miR-146b-5p	BRCA2	675	18660546
hsa-miR-146b-5p	BRMS1	25855	19585508
hsa-miR-146b-5p	BRMS1	25855	19190326
hsa-miR-195	CCL4	6351	20952681
hsa-miR-146b-5p	CCL5	6352	19786024
hsa-miR-146b-5p	CCL5	6352	18390754
hsa-miR-331-5p	CCND1	595	19229884
hsa-miR-19a*	CCND1	595	19538740
hsa-miR-19a*	CCND1	595	20133739
hsa-miR-195	CCND1	595	19823043
hsa-miR-195	CCND1	595	21192064
hsa-miR-195	CCND1	595	21375733
hsa-miR-195	CCND1	595	18701644
hsa-miR-195	CCND1	595	20884628
hsa-miR-195	CCND1	595	19441017
hsa-miR-195	CCND1	595	20470752
hsa-miR-146b-5p	CCND1	595	21266476
hsa-miR-195	CCND3	896	18701644
hsa-miR-195	CCNE1	898	18701644
hsa-miR-342-5p	CCPG1	9236	18700954
hsa-miR-195	CD19	930	17934639
hsa-miR-342-5p	CD4	920	20448109
hsa-miR-342-5p	CD4	920	19954774
hsa-miR-486-5p	CD40	958	19475450
hsa-miR-146b-5p	CD68	968	18438844
hsa-miR-146b-5p	CD79A	973	18438844
hsa-miR-195	CDK6	1021	18701644
hsa-miR-195	CDK6	1021	19441017
hsa-miR-331-5p	CDKN1A	1026	19229884
hsa-miR-19a*	CDKN1A	1026	20851997
hsa-miR-195	CDKN1A	1026	19823043
hsa-miR-195	CDKN1A	1026	21192064
hsa-miR-146b-5p	CDKN1A	1026	20101223
hsa-miR-146b-5p	CDKN1A	1026	18798260
hsa-miR-342-5p	CDKN1B	1027	18708351
hsa-miR-195*	CDKN2A	1029	19396864
hsa-miR-19a*	CDKN2C	1031	19196975
hsa-miR-19a*	CHST14	113189	18429962
hsa-miR-195	CHST3	9469	17250765
hsa-miR-19a*	CNTN3	5067	18728182
hsa-miR-146b-5p	COL2A1	1280	19333945
hsa-miR-19a*	COX8A	1351	21220470
hsa-miR-19a*	CSF1	1435	14697198
hsa-miR-331-5p	CSK	1445	19229884
hsa-miR-195	CTGF	1490	16331254
hsa-miR-19a*	CXCL12	6387	14697198
hsa-miR-146b-5p	CYCS	54205	18798260
hsa-miR-19a*	CYP19A1	1588	18429962
hsa-miR-19a*	DDX20	11218	12554860
hsa-miR-19a*	DDX20	11218	11914277
hsa-miR-195	DECR1	1666	20952681
hsa-miR-616*	DICER1	23405	16505370
hsa-miR-195	DICER1	23405	19823043
hsa-miR-146b-5p	DICER1	23405	21139022
hsa-miR-146b-5p	DICER1	23405	18723136
hsa-miR-19a*	DLL1	28514	14697198
hsa-miR-146b-5p	DMD	1756	20641033
hsa-miR-195	DOK4	55715	21375733
hsa-miR-331-5p	E2F1	1869	20510161
hsa-miR-195	E2F3	1871	19441017
hsa-miR-195	EDN1	1906	20952681
hsa-miR-342-5p	EGFR	1956	20818338
hsa-miR-331-3p	EGFR	1956	20931396
hsa-miR-146b-5p	EGFR	1956	21266476
hsa-miR-146b-5p	EGFR	1956	19585508
hsa-miR-195	EGR1	1958	21375733
hsa-miR-195	EGR3	1960	20156358
hsa-miR-19a*	EIF2C2	27161	12554860
hsa-miR-19a*	EIF2C2	27161	21059650
hsa-miR-19a*	EIF2C2	27161	11914277
hsa-miR-342-5p	ERBB2	2064	18708351
hsa-miR-342-5p	ERBB2	2064	19432961
hsa-miR-342-5p	ERBB2	2064	21172025
hsa-miR-331-5p	ERBB2	2064	19584056
hsa-miR-331-3p	ERBB2	2064	20931396
hsa-miR-195	ERBB2	2064	21375733
hsa-miR-19a*	ERBB4	2066	19885849
hsa-miR-19a*	ESR1	2099	20080637
hsa-miR-195	ETS2	2114	16331254
hsa-miR-19a*	EZH2	2146	14697198
hsa-miR-146b-5p	FAS	355	20029416
hsa-miR-146b-5p	FASN	2194	20029416
hsa-miR-146b-5p	FGF2	2247	20641033
hsa-miR-195	FLT3	2322	20561431
hsa-miR-19a*	FMR1	2332	20435064
hsa-miR-195	FOS	2353	20952681
hsa-miR-146b-5p	FOS	2353	19635561
hsa-miR-146b-5p	FOSL2	2355	19635561
hsa-miR-486-5p	FOXO1	2308	20028871
hsa-miR-486-5p	FOXO1	2308	20142475
hsa-miR-146b-5p	FPRL1	2358	20956612
hsa-miR-195	G3BP2	9908	16331254
hsa-miR-19a*	G6PD	2539	14697198
hsa-miR-195	GARS	2617	20845893
hsa-miR-19a*	GEMIN4	50628	12554860
hsa-miR-19a*	GEMIN4	50628	11914277
hsa-miR-19a*	GEMIN5	25929	11914277
hsa-miR-195	GRN	2896	20884628
hsa-miR-342-5p	GULP1	51454	18700954
hsa-miR-146b-5p	HDAC9	9734	19585508
hsa-miR-146b-5p	HDAC9	9734	19635561
hsa-miR-486-5p	HEY1	23462	20868653
hsa-miR-195*	HGF	3082	19396864
hsa-miR-19a*	HIF1A	3091	18632605
hsa-miR-195	HIF1A	3091	20952681
hsa-miR-19a*	HIPK3	10114	17575136
hsa-miR-19a*	HLA-G	3135	19664672
hsa-miR-331-5p	HMGA1	3159	19169275
hsa-miR-342-5p	HMGA2	8091	18508790
hsa-miR-331-5p	HMGA2	8091	19169275
hsa-miR-19a*	HNRNPA1	3178	17558416
hsa-miR-19a*	HOXA5	3202	14697198
hsa-miR-146b-5p	HSH2D	84941	20956612
hsa-miR-195	IFNA1	3439	21192064
hsa-miR-195	IGF2BP2	10644	16331254
hsa-miR-146b-5p	IL10	3586	21060679
hsa-miR-146b-5p	IL17A	3605	20840794
hsa-miR-146b-5p	IL1A	3552	20148189
hsa-miR-342-5p	IL1B	3553	20716963
hsa-miR-146b-5p	IL1B	3553	18438844
hsa-miR-146b-5p	IL1B	3553	20148189
hsa-miR-146b-5p	IL1B	3553	18504431
hsa-miR-146b-5p	IL1B	3553	19333945
hsa-miR-146b-5p	IL1B	3553	18390754
hsa-miR-146b-5p	IL1B	3553	19008124
hsa-miR-146b-5p	IL1B	3553	16885212
hsa-miR-146b-5p	IL1B	3553	20520763
hsa-miR-146b-5p	IL1B	3553	19786024
hsa-miR-342-5p	IL2RA	3559	19954774
hsa-miR-19a*	IL6	3569	18728182
hsa-miR-19a*	IL6	3569	19390056
hsa-miR-146b-5p	IL6	3569	20148189
hsa-miR-146b-5p	IL6	3569	18504431
hsa-miR-146b-5p	IL6	3569	19584273
hsa-miR-19a*	IL6R	3570	19713220
hsa-miR-19a*	IL6ST	3572	19713220
hsa-miR-342-5p	IL7R	3575	19954774
hsa-miR-146b-5p	IL8	3576	19786024
hsa-miR-342-5p	IRAK1	3654	20716963
hsa-miR-146b-5p	IRAK1	3654	20524934
hsa-miR-146b-5p	IRAK1	3654	20148189
hsa-miR-146b-5p	IRAK1	3654	18504431
hsa-miR-342-5p	IRAK2	3656	19284987
hsa-miR-342-5p	IRAK2	3656	18508790
hsa-miR-342-5p	IRF1	3659	19151778
hsa-miR-342-5p	IRF9	10379	19151778
hsa-miR-331-5p	ITGA3	3675	19229884
hsa-miR-331-5p	JAG1	182	20510161
hsa-miR-342-5p	JAK2	3717	18508790
hsa-miR-331-5p	JARID2	3720	19229884
hsa-miR-195*	JUN	3725	19396864
hsa-miR-195	JUN	3725	20952681
hsa-miR-146b-5p	JUN	3725	19635561
hsa-miR-195	JUNB	3726	16331254
hsa-miR-19a*	KIDINS220	57498	21220470
hsa-miR-342-5p	KRAS	3845	20818338
hsa-miR-195	KRT7	3855	19378336
hsa-miR-19a*	LAMC2	3918	21200023
hsa-miR-146b-5p	MAP2K1	5604	19786024
hsa-miR-146b-5p	MAPK1	5594	19786024
hsa-miR-146b-5p	MAPK3	5595	21060679
hsa-miR-146b-5p	MAPK8	5599	19786024
hsa-miR-146b-5p	MAS1	4142	18648749
hsa-miR-331-5p	MDM2	4193	19229884
hsa-miR-342-5p	MECP2	4204	20716963
hsa-miR-19a*	MECP2	4204	14697198
hsa-miR-195	MECP2	4204	16331254
hsa-miR-195	MED6	10001	16331254
hsa-miR-342-5p	MEST	4232	18700954
hsa-miR-486-5p	MKL1	57591	20142475
hsa-miR-146b-5p	MMP13	4322	19008124
hsa-miR-146b-5p	MMP16	4325	19265686
hsa-miR-195	MTUS1	57509	16331254
hsa-miR-19a*	MYC	4609	20851997
hsa-miR-19a*	MYC	4609	20008931
hsa-miR-19a*	MYC	4609	18632605
hsa-miR-195	MYC	4609	18451220
hsa-miR-146b-5p	MYC	4609	19435428
hsa-miR-19a*	MYCN	4613	20080637
hsa-miR-19a*	MYLIP	29116	17575136
hsa-miR-486-5p	MYOD1	4654	20142475
hsa-miR-342-5p	NBN	4683	18230126
hsa-miR-195	NEUROD1	4760	17936263
hsa-miR-195	NEUROG3	50674	17936263
hsa-miR-195*	NF2	4771	19396864
hsa-miR-195	NFIB	4781	21375733
hsa-miR-342-5p	NFKB1	4790	17260024
hsa-miR-195	NFKB1	4790	20952681
hsa-miR-146b-5p	NFKB1	4790	18504431
hsa-miR-146b-5p	NFKB1	4790	19786024
hsa-miR-146b-5p	NFKB1	4790	19190326
hsa-miR-146b-5p	NFKBIA	4792	19635561
hsa-miR-146b-5p	NFKBIA	4792	18504431
hsa-miR-331-5p	NFYC	4802	20889907
hsa-miR-195	NKX2-3	159296	17936263
hsa-miR-486-5p	NLGN3	54413	20868653
hsa-miR-486-5p	NLGN4X	57502	20868653
hsa-miR-195	NPY	4852	19121517
hsa-miR-146b-5p	NR1I2	8856	21060679
hsa-miR-19a*	NR4A2	4929	19885849
hsa-miR-195	NRIP1	8204	21375733
hsa-miR-486-5p	NRXN1	9378	20868653
hsa-miR-146b-5p	PAK3	5063	18798260
hsa-miR-19a*	PCAF	8850	18728182
hsa-miR-195	PCDH8	5100	16331254
hsa-miR-195*	PDGFA	5154	19396864
hsa-miR-146b-5p	PDGFD	80310	21266476
hsa-miR-195	PDGFRB	5159	16331254
hsa-miR-486-5p	PI3	5266	20142475
hsa-miR-486-5p	PIK3CA	5290	20142475
hsa-miR-19a*	PIK3CA	5290	20505335
hsa-miR-195	PIK3CA	5290	20952681
hsa-miR-146b-5p	PLAU	5328	19585508
hsa-miR-331-5p	PMAIP1	5366	19229884
hsa-miR-19a*	POU4F2	5458	14697198
hsa-miR-146b-5p	PRB1	5542	19811223
hsa-miR-331-5p	PRKACA	5566	19229884
hsa-miR-486-5p	PROM1	8842	18765229
hsa-miR-195	PSMD2	5708	16331254
hsa-miR-146b-5p	PTBP1	5725	20520763
hsa-miR-146b-5p	PTBP2	58155	20520763
hsa-miR-19a*	PTCH1	5727	19196975
hsa-miR-146b-5p	PTCH1	5727	20459574
hsa-miR-486-5p	PTCHD1	139411	20868653
hsa-miR-486-5p	PTEN	5728	20142475
hsa-miR-19a*	PTEN	5728	20851997
hsa-miR-19a*	PTEN	5728	14697198
hsa-miR-19a*	PTEN	5728	20857258
hsa-miR-19a*	PTEN	5728	19175831
hsa-miR-146b-5p	RAB22A	57403	20302635
hsa-miR-195	RAB30	27314	16331254
hsa-miR-195	RARA	5914	16331254
hsa-miR-331-5p	RARG	5916	19229884
hsa-miR-19a*	RB1	5925	21388952
hsa-miR-146b-5p	RELA	5970	19635561
hsa-miR-146b-5p	RET	5979	20459574
hsa-miR-146b-5p	RHOC	389	19585508
hsa-miR-195	RNASEH2A	10535	16331254
hsa-miR-19a*	RNASEN	29102	17558416
hsa-miR-195	RNASEN	29102	19823043
hsa-miR-195	RNASEN	29102	18701644
hsa-miR-19a*	RNPC3	55599	12554860
hsa-miR-195	RUNX2	860	20845893
hsa-miR-331-5p	SALL4	57167	19229884
hsa-miR-195	SCD	6319	20952681
hsa-miR-195	SCPEP1	59342	20976148
hsa-miR-19a*	SDC1	6382	18728182
hsa-miR-146b-5p	SEC14L2	23541	19891781
hsa-miR-19a*	SETD2	29072	18632605
hsa-miR-19a*	SETD2	29072	21388952
hsa-miR-486-5p	SHANK2	22941	20868653
hsa-miR-486-5p	SHANK3	85358	20868653
hsa-miR-19a*	SHH	6469	19196975
hsa-miR-19a*	SIDT1	54847	21334455
hsa-miR-19a*	SIP1	8487	11914277
hsa-miR-195	SLC26A3	1811	21278583
hsa-miR-486-5p	SMAD3	4088	18765229
hsa-miR-195	SMAD3	4088	20845893
hsa-miR-195	SOAT1	6646	17934639
hsa-miR-19a*	SOCS1	8651	18728182
hsa-miR-195	SOCS1	8651	17934639
hsa-miR-146b-5p	SOCS1	8651	19635561
hsa-miR-486-5p	SOX9	6662	20868653
hsa-miR-195	SPINK1	6690	20561431
hsa-miR-146b-5p	SPP1	6696	19585508
hsa-miR-486-5p	SRF	6722	20142475
hsa-miR-342-5p	SSSCA1	10534	18708351
hsa-miR-195	SST	6750	19121517
hsa-miR-19a*	STAT3	6774	19713220
hsa-miR-19a*	STAT3	6774	19390056
hsa-miR-331-5p	STC1	6781	19169275
hsa-miR-19a*	STMN1	3925	12554860
hsa-miR-342-5p	SYNE1	23345	18258830
hsa-miR-342-5p	TACSTD1	4072	18700954
hsa-miR-146b-5p	TCEAL1	9338	20101223
hsa-miR-616*	TFPI2	7980	21224345
hsa-miR-146b-5p	TGFBR2	7048	19435428
hsa-miR-195	TLR4	7099	21266501
hsa-miR-146b-5p	TLR4	7099	20616571
hsa-miR-146b-5p	TLR4	7099	20524934
hsa-miR-146b-5p	TLR4	7099	21060679
hsa-miR-146b-5p	TLR4	7099	18291670
hsa-miR-146b-5p	TLR4	7099	18504431
hsa-miR-146b-5p	TLR4	7099	16885212
hsa-miR-146b-5p	TLR4	7099	18701320
hsa-miR-146b-5p	TNF	7124	18438844
hsa-miR-146b-5p	TNF	7124	18504431
hsa-miR-146b-5p	TNF	7124	21370248
hsa-miR-146b-5p	TNF	7124	16885212
hsa-miR-195	TNFSF11	8600	16331254
hsa-miR-195	TNRC6A	27327	20976148
hsa-miR-331-5p	TP53	7157	19229884
hsa-miR-19a*	TP53	7157	18728182
hsa-miR-19a*	TP53	7157	20868483
hsa-miR-19a*	TP53	7157	21388952
hsa-miR-19a*	TP53	7157	19196975
hsa-miR-195	TP53	7157	18677302
hsa-miR-146b-5p	TP53	7157	18633110
hsa-miR-146b-5p	TRAF6	7189	20524934
hsa-miR-146b-5p	TRAF6	7189	18504431
hsa-miR-342-5p	TRIM63	84676	19151778
hsa-miR-19a*	UBL4A	8266	14697198
hsa-miR-19a*	VAMP2	6844	14697198
hsa-miR-19a*	VEGFA	7422	21388952
hsa-miR-195	WDTC1	23038	20007690
hsa-miR-195	WEE1	7465	19823043

## Sheet: DOWN12h
MicroRNA Name	Gene Targeted	Gene Targeted EntrezID	Pubmed ID Experimental validation
hsa-miR-1	AADACL1	57552	18668040
hsa-miR-1	AARSD1	80755	18668040
hsa-miR-1	ABCF2	10061	18668040
hsa-miR-1	ABHD10	55347	18668040
hsa-miR-1	ABHD11	83451	18668040
hsa-miR-1	ABHD5	51099	15685193
hsa-miR-1	ACAA2	10449	15685193
hsa-miR-1	ACP2	53	18668040
hsa-miR-1	ACPL2	92370	15685193
hsa-miR-1	ACTA1	58	19004760
hsa-miR-1	ACTA2	59	19004760
hsa-miR-1	ACTR8	93973	15685193
hsa-miR-1	ADAM9	8754	15685193
hsa-miR-1	ADAR	103	15685193
hsa-miR-1	ADPGK	83440	18668040
hsa-miR-1	ADSS	159	18668040
hsa-miR-1	AGMAT	79814	18668040
hsa-miR-1	AGRN	375790	18668040
hsa-miR-1	AHR	196	15685193
hsa-miR-1	AHRR	57491	15685193
hsa-miR-1	AK2	204	15685193
hsa-miR-1	AKAP8	10270	18668040
hsa-miR-1	AKT1	207	19074548
hsa-miR-1	ALAS1	211	19440340
hsa-miR-1	ALDH9A1	223	15685193
hsa-miR-1	AMIGO2	347902	18668040
hsa-miR-1	ANKFY1	51479	18668040
hsa-miR-1	ANKIB1	54467	15685193
hsa-miR-1	ANKRD13B	124930	15685193
hsa-miR-1	ANKRD27	84079	15685193
hsa-miR-1	ANKRD29	147463	15685193
hsa-miR-1	ANKRD52	283373	15685193
hsa-miR-1	ANP32B	10541	18668040
hsa-miR-1	ANPEP	290	18668040
hsa-miR-1	ANXA2	302	18668040
hsa-miR-1	AOF1	221656	15685193
hsa-miR-1	AP1M2	10053	15685193
hsa-miR-1	AP2A1	160	18668040
hsa-miR-1	AP3B1	8546	18668040
hsa-miR-1	AP3D1	8943	18668040
hsa-miR-1	APC	324	19136465
hsa-miR-1	APEX2	27301	15685193
hsa-miR-1	ARAF	369	15685193
hsa-miR-1	ARCN1	372	15685193
hsa-miR-1	ARF3	377	15685193
hsa-miR-1	ARF4	378	15685193
hsa-miR-1	ARFIP1	27236	18668040
hsa-miR-1	ARFIP1	27236	15685193
hsa-miR-1	ARFIP2	23647	18668040
hsa-miR-1	ARHGAP29	9411	15685193
hsa-miR-1	ARHGDIA	396	18668040
hsa-miR-1	ARHGEF1	9138	15685193
hsa-miR-1	ARHGEF18	23370	15685193
hsa-miR-1	ARHGEF3	50650	15685193
hsa-miR-1	ARID1A	8289	18668040
hsa-miR-1	ARID2	196528	18668040
hsa-miR-1	ARL10	285598	18668040
hsa-miR-1	ARL2	402	18668040
hsa-miR-1	ARL5B	221079	18668040
hsa-miR-1	ARPC1B	10095	15685193
hsa-miR-1	ASH2L	9070	18668040
hsa-miR-1	ATAD3B	83858	18668040
hsa-miR-1	ATG3	64422	18668040
hsa-miR-1	ATG9A	79065	18668040
hsa-miR-1	ATP2A2	488	18668040
hsa-miR-1	ATP6V0A1	535	18668040
hsa-miR-1	ATP6V0E1	8992	15685193
hsa-miR-1	ATP6V1B2	526	20144220
hsa-miR-1	ATP6V1C1	528	18668040
hsa-miR-1	ATP6V1F	9296	18668040
hsa-miR-1	ATRX	546	18668040
hsa-miR-1	AURKB	9212	18668040
hsa-miR-1	AXL	558	15685193
hsa-miR-1	B4GALT1	2683	15685193
hsa-miR-1	BAT2	7916	18668040
hsa-miR-1	BAZ1A	11177	15685193
hsa-miR-1	BBC3	27113	19229884
hsa-miR-1	BCKDHB	594	18668040
hsa-miR-1	BCL2	596	20959496
hsa-miR-1	BCL2	596	19506341
hsa-miR-1	BCL2	596	20956382
hsa-miR-1	BCL2L1	598	20956382
hsa-miR-1	BCL2L11	10018	19136465
hsa-miR-1	BCL2L11	10018	18676839
hsa-miR-1	BDNF	627	14697198
hsa-miR-1	BET1	10282	18668040
hsa-miR-1	BIRC5	332	18759060
hsa-miR-1	BLCAP	10904	15685193
hsa-miR-1	BMP4	652	19004760
hsa-miR-1	BRPF3	27154	18668040
hsa-miR-1	BRWD2	55717	18668040
hsa-miR-1	BTG3	10950	15685193
hsa-miR-1	C10orf27	219793	16249329
hsa-miR-1	C10orf56	219654	15685193
hsa-miR-1	C11orf75	56935	15685193
hsa-miR-1	C12orf23	90488	15685193
hsa-miR-1	C12orf49	79794	15685193
hsa-miR-1	C14orf24	283635	15685193
hsa-miR-1	C18orf37	125476	15685193
hsa-miR-1	C1D	10438	18668040
hsa-miR-1	C1orf56	54964	15685193
hsa-miR-1	C20orf142	128486	15685193
hsa-miR-1	C2orf18	54978	15685193
hsa-miR-1	C2orf3	6936	15685193
hsa-miR-1	C5orf5	51306	15685193
hsa-miR-1	C6orf72	116254	15685193
hsa-miR-1	C7orf42	55069	15685193
hsa-miR-1	C9orf5	23731	18676839
hsa-miR-1	C9orf78	51759	15685193
hsa-miR-1	CA12	771	18668040
hsa-miR-1	CACNA1C	775	19136465
hsa-miR-1	CACNA2D1	781	18668040
hsa-miR-1	CALCOCO2	10241	18668040
hsa-miR-1	CAND1	55832	15685193
hsa-miR-1	CAND1	55832	18668040
hsa-miR-1	CAP1	10487	15685193
hsa-miR-1	CAPG	822	18668040
hsa-miR-1	CARHSP1	23589	18668040
hsa-miR-1	CASP3	836	18759060
hsa-miR-1	CAV1	857	15685193
hsa-miR-1	CBFB	865	18668040
hsa-miR-1	CCDC99	54908	15685193
hsa-miR-1	CCL13	6357	18668040
hsa-miR-1	CCND1	595	19074548
hsa-miR-1	CCND1	595	19229884
hsa-miR-1	CCND2	894	20054351
hsa-miR-1	CCR1	1230	19497108
hsa-miR-1	CD164	8763	15685193
hsa-miR-1	CD28	940	20148420
hsa-miR-1	CD4	920	20148420
hsa-miR-1	CD46	4179	18614632
hsa-miR-1	CD59	966	15685193
hsa-miR-1	CD83	9308	15685193
hsa-miR-1	CD8A	925	20148420
hsa-miR-1	CDC14B	8555	15685193
hsa-miR-1	CDC42	998	17468766
hsa-miR-1	CDCA7	83879	15685193
hsa-miR-1	CDCA7L	55536	15685193
hsa-miR-1	CDCP1	64866	18668040
hsa-miR-1	CDIPT	10423	18668040
hsa-miR-1	CDK4	1019	15685193
hsa-miR-1	CDK5RAP1	51654	18668040
hsa-miR-1	CDK5RAP3	80279	18668040
hsa-miR-1	CDK6	1021	15685193
hsa-miR-1	CDK9	1025	19521018
hsa-miR-1	CDK9	1025	17234972
hsa-miR-1	CDK9	1025	18539123
hsa-miR-1	CDKAL1	54901	18668040
hsa-miR-1	CDKN1A	1026	18676839
hsa-miR-1	CDKN1A	1026	19229884
hsa-miR-1	CEBPA	1050	20368543
hsa-miR-1	CEBPA	1050	18818206
hsa-miR-1	CEBPB	1051	18668040
hsa-miR-1	CENPF	1063	15685193
hsa-miR-1	CEP72	55722	18668040
hsa-miR-1	CFL2	1073	15685193
hsa-miR-1	CHAF1A	10036	18668040
hsa-miR-1	CHD1	1105	18668040
hsa-miR-1	CHMP2A	27243	18668040
hsa-miR-1	CHORDC1	26973	18668040
hsa-miR-1	CHP	11261	15685193
hsa-miR-1	CHRNA4	1137	18510933
hsa-miR-1	CHST11	50515	15685193
hsa-miR-1	CHST14	113189	15685193
hsa-miR-1	CHSY1	22856	15685193
hsa-miR-1	CLCN3	1182	15685193
hsa-miR-1	CLDN1	9076	18668040
hsa-miR-1	CLDND1	56650	15685193
hsa-miR-1	CLN5	1203	18668040
hsa-miR-1	CLTC	1213	21070682
hsa-miR-1	CMTM4	146223	15685193
hsa-miR-1	CNN3	1266	20144220
hsa-miR-1	CNOT6	57472	15685193
hsa-miR-1	COIL	8161	18668040
hsa-miR-1	COMMD9	29099	18668040
hsa-miR-1	CORO1C	23603	18668040
hsa-miR-1	CPNE3	8895	15685193
hsa-miR-1	CPNE8	144402	18668040
hsa-miR-1	CPOX	1371	18668040
hsa-miR-1	CREB1	1385	19074548
hsa-miR-1	CREB3L2	64764	15685193
hsa-miR-1	CSF1	1435	14697198
hsa-miR-1	CSK	1445	19229884
hsa-miR-1	CSNK1D	1453	18668040
hsa-miR-1	CSRP1	1465	18668040
hsa-miR-1	CTDSP1	58190	15685193
hsa-miR-1	CTDSP2	10106	15685193
hsa-miR-1	CTGF	1490	15685193
hsa-miR-1	CTNNB1	1499	18668040
hsa-miR-1	CTNND1	1500	15685193
hsa-miR-1	CTSC	1075	18668040
hsa-miR-1	CUL4B	8450	18668040
hsa-miR-1	CXCL12	6387	14697198
hsa-miR-1	CXXC4	80319	16908844
hsa-miR-1	CYB5R4	51167	15685193
hsa-miR-1	CYP1A1	1543	15685193
hsa-miR-1	CYP1B1	1545	15685193
hsa-miR-1	CYP27A1	1593	18827405
hsa-miR-1	CYP51A1	1595	18668040
hsa-miR-1	DAND5	199699	15685193
hsa-miR-1	DCTD	1635	15685193
hsa-miR-1	DDX5	1655	15685193
hsa-miR-1	DEPDC1	55635	15685193
hsa-miR-1	DFFB	1677	15685193
hsa-miR-1	DGCR8	54487	19679836
hsa-miR-1	DGCR8	54487	19440340
hsa-miR-1	DHCR24	1718	15685193
hsa-miR-1	DHX15	1665	15685193
hsa-miR-1	DHX40	79665	18668040
hsa-miR-1	DHX57	90957	18668040
hsa-miR-659	DICER1	23405	16505370
hsa-miR-1	DICER1	23405	16397794
hsa-miR-1	DICER1	23405	18723136
hsa-miR-1	DICER1	23405	17008435
hsa-miR-1	DICER1	23405	19320780
hsa-miR-1	DICER1	23405	19440340
hsa-miR-1	DLL1	28514	14697198
hsa-miR-1	DMPK	1760	21169019
hsa-miR-1	DMPK	1760	20487562
hsa-miR-1	DNAH8	1769	20422465
hsa-miR-1	DNAJB1	3337	18668040
hsa-miR-1	DNAJB4	11080	18668040
hsa-miR-1	DNAJC1	64215	15685193
hsa-miR-1	DNAJC19	131118	18668040
hsa-miR-1	DNM2	1785	15685193
hsa-miR-1	DNMT1	1786	18593903
hsa-miR-1	DNMT3B	1789	18593903
hsa-miR-1	DOCK5	80005	18668040
hsa-miR-1	DOCK7	85440	18668040
hsa-miR-1	DPM1	8813	19497108
hsa-miR-1	DPP7	29952	18668040
hsa-miR-1	DSG2	1829	18668040
hsa-miR-1	DSP	1832	18668040
hsa-miR-1	DSPP	1834	18668040
hsa-miR-1	DTD1	92675	18668040
hsa-miR-1	DUSP12	11266	18668040
hsa-miR-1	DUSP23	54935	18668040
hsa-miR-1	DVL2	1856	15685193
hsa-miR-1	E2F1	1869	18676839
hsa-miR-1	E2F3	1871	18519660
hsa-miR-1	EGFR	1956	18668040
hsa-miR-1	EHMT1	79813	18668040
hsa-miR-1	EHMT2	10919	18668040
hsa-miR-1	EIF2C2	27161	18461144
hsa-miR-1	EIF2C4	192670	20144220
hsa-miR-1	EIF4E	1977	18668040
hsa-miR-1	ELF4	2000	15685193
hsa-miR-1	ELK3	2004	20144220
hsa-miR-1	ELMOD2	255520	18668040
hsa-miR-1	ELOVL1	64834	15685193
hsa-miR-1	EML4	27436	15685193
hsa-miR-1	ENDOD1	23052	15685193
hsa-miR-1	ENPP3	5169	18827405
hsa-miR-1	EPB41L4B	54566	15685193
hsa-miR-1	EVI1	2122	20842122
hsa-miR-1	EYA4	2070	15685193
hsa-miR-1	EZH2	2146	14697198
hsa-miR-1	F11R	50848	15685193
hsa-miR-1	F2	2147	18668040
hsa-miR-1	FADS1	3992	18668040
hsa-miR-1	FADS2	9415	18668040
hsa-miR-1	FADS3	3995	18668040
hsa-miR-1	FAM105A	54491	18668040
hsa-miR-1	FAM129B	64855	15685193
hsa-miR-1	FAM57A	79850	15685193
hsa-miR-1	FAM81A	145773	15685193
hsa-miR-1	FAM83H	286077	15685193
hsa-miR-1	FAM96A	84191	18668040
hsa-miR-1	FASLG	356	20959496
hsa-miR-1	FBLN2	2199	15685193
hsa-miR-1	FCHO2	115548	15685193
hsa-miR-1	FERMT2	10979	18668040
hsa-miR-1	FGF13	2258	18668040
hsa-miR-1	FGF2	2247	18668040
hsa-miR-1	FH	2271	21040528
hsa-miR-1	FHL5	9457	18668040
hsa-miR-1	FLT3	2322	20368543
hsa-miR-1	FMNL2	114793	18668040
hsa-miR-1	FNDC3A	22862	18668040
hsa-miR-1	FNDC3B	64778	18668040
hsa-miR-1	FOXO3	2309	19933931
hsa-miR-1	FOXP1	27086	18593903
hsa-miR-1	FRAP1	2475	20566686
hsa-miR-1	FRG1	2483	18668040
hsa-miR-1	FXR2	9513	18668040
hsa-miR-1	FYCO1	79443	15685193
hsa-miR-1	G3BP1	10146	15685193
hsa-miR-1	G6PD	2539	14697198
hsa-miR-1	GAK	2580	18668040
hsa-miR-1	GALNT1	2589	18668040
hsa-miR-1	GALNT7	51809	18668040
hsa-miR-1	GALNTL2	117248	18668040
hsa-miR-1	GAPDH	2597	21177382
hsa-miR-1	GARS	2617	18668040
hsa-miR-1	GATA4	2626	19188439
hsa-miR-1	GBAS	2631	15685193
hsa-miR-1	GBP3	2635	15685193
hsa-miR-1	GCA	25801	15685193
hsa-miR-1	GCH1	2643	15685193
hsa-miR-1	GCLC	2729	15685193
hsa-miR-1	GEM	2669	19959133
hsa-miR-1	GEMIN7	79760	18668040
hsa-miR-1	GFM1	85476	18668040
hsa-miR-1	GFPT1	2673	18668040
hsa-miR-1	GJA1	2697	18155131
hsa-miR-1	GJA1	2697	17062625
hsa-miR-1	GJA1	2697	17401374
hsa-miR-1	GJA1	2697	19959133
hsa-miR-1	GLTP	51228	15685193
hsa-miR-1	GNA13	10672	18668040
hsa-miR-1	GNAI2	2771	18668040
hsa-miR-1	GNAI3	2773	15685193
hsa-miR-1	GNL3L	54552	18668040
hsa-miR-1	GNPDA2	132789	15685193
hsa-miR-1	GNPNAT1	64841	18668040
hsa-miR-1	GOLGA7	51125	18668040
hsa-miR-1	GPAM	57678	18668040
hsa-miR-1	GPD2	2820	18668040
hsa-miR-1	GPR172B	55065	18668040
hsa-miR-1	GPR56	9289	18668040
hsa-miR-1	GPSM2	29899	15685193
hsa-miR-659	GRN	2896	18723524
hsa-miR-1	GRPEL2	134266	18668040
hsa-miR-1	GSN	2934	15685193
hsa-miR-1	GSTM4	2948	18668040
hsa-miR-1	GTPBP3	84705	18668040
hsa-miR-1	GTPBP8	29083	15685193
hsa-miR-1	GYS1	2997	18668040
hsa-miR-1	H3F3B	3021	15685193
hsa-miR-1	HADH	3033	15685193
hsa-miR-1	HADHB	3032	15685193
hsa-miR-1	HAND1	9421	19004760
hsa-miR-1	HAND2	9464	20974915
hsa-miR-1	HAND2	9464	18023168
hsa-miR-1	HAND2	9464	19420057
hsa-miR-1	HAND2	9464	15951802
hsa-miR-1	HAND2	9464	18819867
hsa-miR-1	HARS	3035	18668040
hsa-miR-1	HARS2	23438	18668040
hsa-miR-1	HBXIP	10542	18668040
hsa-miR-1	HCN2	610	17516552
hsa-miR-1	HCN2	610	19136465
hsa-miR-1	HCN4	10021	18458081
hsa-miR-1	HCN4	10021	17516552
hsa-miR-1	HDAC2	3066	20727829
hsa-miR-1	HDAC4	9759	16380711
hsa-miR-1	HDAC4	9759	20566686
hsa-miR-1	HDAC4	9759	18818206
hsa-miR-1	HDAC4	9759	18593903
hsa-miR-1	HEBP2	23593	15685193
hsa-miR-1	HERPUD1	9709	15685193
hsa-miR-1	HGF	3082	21311168
hsa-miR-1	HIST1H3A	8350	15685193
hsa-miR-1	HIST1H3B	8358	15685193
hsa-miR-1	HIST1H3C	8352	15685193
hsa-miR-1	HIST1H3F	8968	15685193
hsa-miR-1	HIST1H3G	8355	15685193
hsa-miR-1	HIST1H3I	8354	15685193
hsa-miR-1	HLA-E	3133	20841498
hsa-miR-1	HMGA1	3159	18668040
hsa-miR-1	HMOX1	3162	18668040
hsa-miR-1	HNF4A	3172	20158877
hsa-miR-1	HNRNPU	3192	19586368
hsa-miR-1	HNRPM	4670	18668040
hsa-miR-1	HOXA5	3202	14697198
hsa-miR-1	HPS4	89781	15685193
hsa-miR-1	HSD17B12	51144	18668040
hsa-miR-1	HSDL1	83693	18668040
hsa-miR-1	HSPA14	51182	15685193
hsa-miR-1	HSPA1A	3303	18668040
hsa-miR-1	HSPA1B	3304	18668040
hsa-miR-1	HSPB6	126393	20959496
hsa-miR-1	HTATIP2	10553	15685193
hsa-miR-1	HYAL1	3373	18668040
hsa-miR-1	IDH1	3417	18668040
hsa-miR-1	IDH1	3417	20368543
hsa-miR-1	IDH2	3418	20368543
hsa-miR-1	IFIT5	24138	18668040
hsa-miR-1	IFNA1	3439	21070682
hsa-miR-1	IFRD1	3475	18668040
hsa-miR-1	IFRD2	7866	18668040
hsa-miR-1	IFRD2	7866	15685193
hsa-miR-1	IFT52	51098	15685193
hsa-miR-1	IGF1	3479	15951802
hsa-miR-1	IGF1	3479	18801338
hsa-miR-1	IGF2BP1	10642	18668040
hsa-miR-1	IGF2R	3482	18668040
hsa-miR-1	IHPK2	51447	15685193
hsa-miR-1	IKZF1	10320	19959133
hsa-miR-1	IL13	3596	19342679
hsa-miR-1	IL4	3565	19342679
hsa-miR-1	INPP5F	22876	15685193
hsa-miR-1	INSIG2	51141	15685193
hsa-miR-1	IPO4	79711	18668040
hsa-miR-1	IQGAP1	8826	15685193
hsa-miR-1	IQGAP3	128239	18668040
hsa-miR-1	IRX4	50805	18023168
hsa-miR-1	ISY1	57461	15685193
hsa-miR-1	ITGA2	3673	18668040
hsa-miR-1	ITGA3	3675	19229884
hsa-miR-1	ITGAM	3684	18158990
hsa-miR-1	ITGB1	3688	18158990
hsa-miR-1	ITGB1	3688	15685193
hsa-miR-1	ITGB4	3691	18668040
hsa-miR-1	JAK2	3717	19497108
hsa-miR-1	JARID2	3720	19229884
hsa-miR-1	JUN	3725	19074548
hsa-miR-1	JUN	3725	18668040
hsa-miR-1	KANK1	23189	15685193
hsa-miR-1	KATNA1	11104	15685193
hsa-miR-1	KCNE1	3753	17443681
hsa-miR-1	KCNJ2	3759	19959133
hsa-miR-1	KCNJ2	3759	19775284
hsa-miR-1	KCNJ2	3759	19581315
hsa-miR-1	KCNJ2	3759	17401374
hsa-miR-1	KCNMB1	3779	19004760
hsa-miR-1	KCNN4	3783	18668040
hsa-miR-1	KCNQ1	3784	17443681
hsa-miR-1	KDELC2	143888	18668040
hsa-miR-1	KIAA0409	23378	18668040
hsa-miR-1	KIAA0776	23376	18668040
hsa-miR-1	KIAA1598	57698	15685193
hsa-miR-1	KIAA1618	57714	18668040
hsa-miR-1	KIAA1919	91749	15685193
hsa-miR-1	KIF23	9493	15685193
hsa-miR-1	KIF2A	3796	15685193
hsa-miR-1	KIT	3815	18539123
hsa-miR-1	KLF4	9314	20799856
hsa-miR-1	KLHDC5	57542	15685193
hsa-miR-1	KLHL12	59349	15685193
hsa-miR-1	KLK8	11202	15685193
hsa-miR-1	KLK8	11202	18668040
hsa-miR-1	KPNA3	3839	18668040
hsa-miR-1	KRT85	3891	18668040
hsa-miR-1	LAMC1	3915	15685193
hsa-miR-1	LAMC1	3915	18668040
hsa-miR-1	LAMP3	27074	19420057
hsa-miR-1	LARP4	113251	20144220
hsa-miR-1	LASP1	3927	15685193
hsa-miR-1	LASS2	29956	15685193
hsa-miR-1	LATS2	26524	18155131
hsa-miR-1	LCP1	3936	18668040
hsa-miR-1	LDLRAP1	26119	15685193
hsa-miR-1	LIN7C	55327	15685193
hsa-miR-1	LITAF	9516	15685193
hsa-miR-1	LMNB1	4001	15685193
hsa-miR-1	LMNB2	84823	18668040
hsa-miR-1	LOC51035	51035	15685193
hsa-miR-1	LPL	4023	18668040
hsa-miR-1	LRP1	4035	18668040
hsa-miR-1	LRRC1	55227	15685193
hsa-miR-1	LRRC8A	56262	15685193
hsa-miR-1	LRRC8A	56262	18668040
hsa-miR-1	LRRC8C	84230	18668040
hsa-miR-1	LRRFIP1	9208	20959496
hsa-miR-1	LSAMP	4045	19586368
hsa-miR-1	LUC7L2	51631	15685193
hsa-miR-1	LUZP1	7798	18668040
hsa-miR-1	LY6K	54742	18668040
hsa-miR-1	LYCAT	253558	18668040
hsa-miR-1	LYPLA2	11313	18668040
hsa-miR-1	LZTFL1	54585	15685193
hsa-miR-1	MAD2L2	10459	15685193
hsa-miR-1	MAN2A1	4124	15685193
hsa-miR-1	MAP2K1IP1	8649	18668040
hsa-miR-1	MAPK14	1432	15685193
hsa-miR-1	MAPK1IP1L	93487	15685193
hsa-miR-1	MARK2	2011	20422465
hsa-miR-1	MAT2A	4144	18668040
hsa-miR-1	MBNL1	4154	18668040
hsa-miR-1	MCM7	4176	18676839
hsa-miR-1	MDFIC	29969	15685193
hsa-miR-1	MDM2	4193	19229884
hsa-miR-1	MECP2	4204	14697198
hsa-miR-1	MED28	80306	15685193
hsa-miR-1	MEF2A	4205	19188439
hsa-miR-1	MEF2C	4208	20733065
hsa-miR-1	MET	4233	19620785
hsa-miR-1	MET	4233	18593903
hsa-miR-1	MET	4233	18668040
hsa-miR-1	MET	4233	20041488
hsa-miR-1	MET	4233	19710019
hsa-miR-1	METTL7A	25840	18668040
hsa-miR-1	MKRN1	23608	15685193
hsa-miR-1	MLLT1	4298	18668040
hsa-miR-1	MLLT11	10962	18668040
hsa-miR-1	MLSTD2	84188	18668040
hsa-miR-1	MMD	23531	15685193
hsa-miR-1	MMP1	4312	15685193
hsa-miR-1	MMP9	4318	20422465
hsa-miR-1	MOSC1	64757	18668040
hsa-miR-1	MOSPD2	158747	18668040
hsa-miR-1	MOV10	4343	18668040
hsa-miR-1	MPDU1	9526	18668040
hsa-miR-1	MPHOSPH9	10198	15685193
hsa-miR-1	MPZL1	9019	18668040
hsa-miR-1	MRC2	9902	18668040
hsa-miR-1	MRGPRX3	117195	20422465
hsa-miR-1	MRM1	79922	18668040
hsa-miR-1	MRPL20	55052	18668040
hsa-miR-1	MRPS24	64951	18668040
hsa-miR-1	MRPS33	51650	18668040
hsa-miR-1	MRS2	92935	18668040
hsa-miR-1	MSI2	124540	18668040
hsa-miR-1	MSTN	2660	17381315
hsa-miR-1	MSTN	2660	16751773
hsa-miR-1	MTHFD2	10797	18668040
hsa-miR-1	MTMR12	54545	15685193
hsa-miR-1	MTMR6	9107	15685193
hsa-miR-1	MTRR	4552	18668040
hsa-miR-1	MVD	4597	19497108
hsa-miR-1	MXD4	10608	15685193
hsa-miR-1	MYBL1	4603	15685193
hsa-miR-1	MYCN	4613	19706822
hsa-miR-1	MYEF2	50804	18510933
hsa-miR-1	MYF5	4617	20841498
hsa-miR-1	MYF5	4617	18619954
hsa-miR-1	MYF6	4618	18619954
hsa-miR-1	MYH3	4621	21311168
hsa-miR-1	MYH9	4627	15685193
hsa-miR-1	MYL3	4634	19004760
hsa-miR-1	MYO10	4651	18668040
hsa-miR-1	MYO1E	4643	18668040
hsa-miR-1	MYOD1	4654	18619954
hsa-miR-1	MYOD1	4654	20566686
hsa-miR-1	MYOD1	4654	21070642
hsa-miR-1	MYOD1	4654	17045567
hsa-miR-1	MYOD1	4654	20841498
hsa-miR-1	MYOD1	4654	19754672
hsa-miR-1	MYOD1	4654	15951802
hsa-miR-1	MYOD1	4654	18827171
hsa-miR-1	MYOD1	4654	16731620
hsa-miR-1	MYOD1	4654	20956382
hsa-miR-1	MYOG	4656	18619954
hsa-miR-1	MYOG	4656	21311168
hsa-miR-1	MYOG	4656	21070642
hsa-miR-1	MYOG	4656	16731620
hsa-miR-1	MYOM1	8736	19004760
hsa-miR-1	NAPG	8774	18668040
hsa-miR-1	NARG1	80155	18668040
hsa-miR-1	NARS	4677	18668040
hsa-miR-1	NAT6	24142	18668040
hsa-miR-1	NCAPG	64151	18668040
hsa-miR-1	NCL	4691	18668040
hsa-miR-1	NECAP2	55707	15685193
hsa-miR-1	NEDD4	4734	18668040
hsa-miR-1	NEK6	10783	15685193
hsa-miR-1	NEK9	91754	15685193
hsa-miR-1	NELL1	4745	18668040
hsa-miR-1	NETO2	81831	15685193
hsa-miR-1	NFIC	4782	15685193
hsa-miR-1	NFYC	4802	20889907
hsa-miR-1	NIN	51199	15685193
hsa-miR-1	NKX2-3	159296	19521018
hsa-miR-1	NME4	4833	15685193
hsa-miR-1	NOS1	4842	20727829
hsa-miR-1	NOS2A	4843	19213952
hsa-miR-1	NOS3	4846	19213952
hsa-miR-1	NOTCH2	4853	18668040
hsa-miR-1	NP	4860	15685193
hsa-miR-1	NP	4860	18668040
hsa-miR-1	NPM1	4869	20368543
hsa-miR-1	NPR3	4883	18668040
hsa-miR-1	NPY	4852	19586368
hsa-miR-1	NRP1	8829	18668040
hsa-miR-1	NT5C3	51251	18668040
hsa-miR-1	NT5E	4907	18668040
hsa-miR-1	NUCB1	4924	18668040
hsa-miR-1	NUFIP2	57532	18668040
hsa-miR-1	NUPL1	9818	15685193
hsa-miR-1	NXN	64359	18668040
hsa-miR-1	OAF	220323	15685193
hsa-miR-1	OAT	4942	15685193
hsa-miR-1	OCRL	4952	15685193
hsa-miR-1	OPRS1	10280	18668040
hsa-miR-1	OSBPL7	114881	15685193
hsa-miR-1	OSBPL8	114882	15685193
hsa-miR-1	P4HA2	8974	18668040
hsa-miR-1	PAFAH1B2	5049	18668040
hsa-miR-1	PAPSS2	9060	15685193
hsa-miR-1	PARP16	54956	15685193
hsa-miR-1	PAX3	5077	20956382
hsa-miR-1	PAX3	5077	20502458
hsa-miR-1	PAX7	5081	20727829
hsa-miR-1	PAX7	5081	20841498
hsa-miR-1	PAX7	5081	19754672
hsa-miR-1	PAX7	5081	20819939
hsa-miR-1	PBK	55872	15685193
hsa-miR-1	PCGF5	84333	15685193
hsa-miR-1	PDCD4	27250	15685193
hsa-miR-1	PDCD4	27250	20959496
hsa-miR-1	PDE3A	5139	18668040
hsa-miR-1	PDK4	5166	19440340
hsa-miR-1	PDLIM5	10611	18668040
hsa-miR-1	PDLIM7	9260	18668040
hsa-miR-1	PECI	10455	15685193
hsa-miR-1	PEX11B	8799	18668040
hsa-miR-1	PFTK1	5218	15685193
hsa-miR-1	PGM1	5236	15685193
hsa-miR-1	PGM1	5236	18668040
hsa-miR-1	PGM2	55276	15685193
hsa-miR-1	PGRMC1	10857	18668040
hsa-miR-1	PGRMC2	10424	15685193
hsa-miR-1	PHC2	1912	18668040
hsa-miR-1	PHC2	1912	15685193
hsa-miR-1	PHF19	26147	15685193
hsa-miR-1	PHLDB2	90102	18668040
hsa-miR-1	PHLPPL	23035	21040528
hsa-miR-1	PICALM	8301	18668040
hsa-miR-1	PIK3CA	5290	20959496
hsa-miR-1	PISD	23761	18668040
hsa-miR-1	PKN2	5586	18668040
hsa-miR-1	PLDN	26258	15685193
hsa-miR-1	PLEKHB2	55041	15685193
hsa-miR-1	PLEKHG2	64857	15685193
hsa-miR-1	PLK1	5347	18668040
hsa-miR-1	PLOD3	8985	15685193
hsa-miR-1	PLP2	5355	15685193
hsa-miR-1	PLXND1	23129	18668040
hsa-miR-1	PMAIP1	5366	19229884
hsa-miR-1	PODXL	5420	18668040
hsa-miR-1	PODXL	5420	15685193
hsa-miR-1	POGK	57645	15685193
hsa-miR-1	POLA2	23649	18668040
hsa-miR-1	POLD2	5425	18668040
hsa-miR-1	POLE3	54107	18668040
hsa-miR-1	POLE4	56655	18668040
hsa-miR-1	POLR2C	5432	18668040
hsa-miR-1	POLR2K	5440	15685193
hsa-miR-1	POLR3G	10622	15685193
hsa-miR-1	POU4F2	5458	14697198
hsa-miR-1	PPFIBP2	8495	19586368
hsa-miR-1	PPIB	5479	18668040
hsa-miR-1	PPIF	10105	18668040
hsa-miR-1	PPL	5493	18668040
hsa-miR-1	PPP1R13L	10848	15685193
hsa-miR-1	PPP1R7	5510	18668040
hsa-miR-1	PPP2R4	5524	19131648
hsa-miR-1	PPP2R4	5524	18668040
hsa-miR-1	PPP2R5A	5525	19131648
hsa-miR-1	PPP2R5C	5527	18668040
hsa-miR-1	PPP3CA	5530	18668040
hsa-miR-1	PPP3R1	5534	18668040
hsa-miR-1	PPP5C	5536	18668040
hsa-miR-1	PRAF2	11230	18668040
hsa-miR-1	PRC1	9055	15685193
hsa-miR-1	PREX1	57580	15685193
hsa-miR-1	PRIM1	5557	18668040
hsa-miR-1	PRKACA	5566	19229884
hsa-miR-1	PRKCI	5584	18668040
hsa-miR-1	PROC	5624	19136465
hsa-miR-1	PRPF40A	55660	18668040
hsa-miR-1	PRPH2	5961	18834879
hsa-miR-1	PRSS21	10942	18668040
hsa-miR-1	PRSS8	5652	15685193
hsa-miR-1	PSAT1	29968	18668040
hsa-miR-1	PSG1	5669	15685193
hsa-miR-1	PTBP1	5725	15685193
hsa-miR-1	PTBP1	5725	18668040
hsa-miR-1	PTBP2	58155	18668040
hsa-miR-1	PTEN	5728	20959496
hsa-miR-1	PTEN	5728	14697198
hsa-miR-1	PTEN	5728	21040528
hsa-miR-1	PTGFRN	5738	18668040
hsa-miR-1	PTGS2	5743	18668040
hsa-miR-1	PTPLAD1	51495	18668040
hsa-miR-1	PTPLB	201562	18668040
hsa-miR-1	PTPMT1	114971	18668040
hsa-miR-1	PTPN12	5782	15685193
hsa-miR-1	PTPRD	5789	19586368
hsa-miR-1	PTPRF	5792	18668040
hsa-miR-1	PTPRJ	5795	18668040
hsa-miR-1	PTPRK	5796	18668040
hsa-miR-1	PTRH1	138428	18668040
hsa-miR-1	PTTG1IP	754	15685193
hsa-miR-1	PURA	5813	18668040
hsa-miR-1	PWP1	11137	18668040
hsa-miR-1	PXDN	7837	18668040
hsa-miR-1	QSER1	79832	15685193
hsa-miR-1	RAB11FIP2	22841	15685193
hsa-miR-1	RAB23	51715	18668040
hsa-miR-1	RAB27A	5873	19620236
hsa-miR-1	RAB27B	5874	18668040
hsa-miR-1	RAB30	27314	18668040
hsa-miR-1	RAB34	83871	18668040
hsa-miR-1	RAB5C	5878	18668040
hsa-miR-1	RAB6A	5870	18668040
hsa-miR-1	RABGAP1L	9910	15685193
hsa-miR-1	RAD23B	5887	18668040
hsa-miR-1	RAI14	26064	18668040
hsa-miR-1	RARG	5916	19229884
hsa-miR-1	RARG	5916	15685193
hsa-miR-1	RARS	5917	18668040
hsa-miR-1	RASSF5	83593	15685193
hsa-miR-1	RBM19	9904	18668040
hsa-miR-1	RBM47	54502	15685193
hsa-miR-1	RBMS1	5937	15685193
hsa-miR-1	RBMS1	5937	18668040
hsa-miR-1	RCAN2	10231	18668040
hsa-miR-1	RCN2	5955	18668040
hsa-miR-1	RCOR1	23186	18668040
hsa-miR-1	RDH10	157506	18668040
hsa-miR-1	RELA	5970	15685193
hsa-miR-1	RET	5979	21311168
hsa-miR-1	RFT1	91869	18668040
hsa-miR-1	RHEB	6009	17234972
hsa-miR-1	RHEB	6009	18827171
hsa-miR-1	RHEB	6009	18668040
hsa-miR-1	RHOA	387	17468766
hsa-miR-1	RHOB	388	18668040
hsa-miR-1	RHOD	29984	18034880
hsa-miR-1	RHOG	391	18668040
hsa-miR-1	RHOV	171177	15685193
hsa-miR-1	RNASEN	29102	17008435
hsa-miR-1	RNASEN	29102	19440340
hsa-miR-1	RNF138	51444	15685193
hsa-miR-1	RNF149	284996	15685193
hsa-miR-1	RNF213	57674	18668040
hsa-miR-1	RNH1	6050	15685193
hsa-miR-1	RNMT	8731	19620785
hsa-miR-1	RNMT	8731	18668040
hsa-miR-1	RNPEPL1	57140	15685193
hsa-miR-1	RPIA	22934	15685193
hsa-miR-1	RPP38	10557	18668040
hsa-miR-1	RQCD1	9125	18668040
hsa-miR-1	RTN4	57142	18668040
hsa-miR-1	RYK	6259	15685193
hsa-miR-1	RYR2	6262	19131648
hsa-miR-1	SAC3D1	29901	18668040
hsa-miR-1	SALL4	57167	19229884
hsa-miR-1	SCAMP1	9522	18668040
hsa-miR-1	SCPEP1	59342	18461144
hsa-miR-1	SCYL1	57410	18668040
hsa-miR-1	SDC4	6385	15685193
hsa-miR-1	SDCBP	6386	18668040
hsa-miR-1	SEC11A	23478	15685193
hsa-miR-1	SEC23A	10484	18668040
hsa-miR-1	SEC23IP	11196	18668040
hsa-miR-1	SEC24A	10802	18668040
hsa-miR-1	SERP1	27230	15685193
hsa-miR-1	SERPINB5	5268	15685193
hsa-miR-1	SERPINB6	5269	15685193
hsa-miR-1	SERPINB9	5272	20978860
hsa-miR-1	SERPINE2	5270	18668040
hsa-miR-1	SF4	57794	18155131
hsa-miR-1	SFI1	9814	18668040
hsa-miR-1	SFRS9	8683	15685193
hsa-miR-1	SFXN1	94081	18668040
hsa-miR-1	SH2D4A	63898	15685193
hsa-miR-1	SH3BGRL3	83442	18668040
hsa-miR-1	SH3BP4	23677	18668040
hsa-miR-1	SH3PXD2B	285590	15685193
hsa-miR-1	SHC3	53358	15685193
hsa-miR-1	SHOC2	8036	18668040
hsa-miR-1	SLC12A2	6558	18668040
hsa-miR-1	SLC12A4	6560	18668040
hsa-miR-1	SLC15A4	121260	15685193
hsa-miR-1	SLC16A1	6566	15685193
hsa-miR-1	SLC16A3	9123	18668040
hsa-miR-1	SLC16A9	220963	15685193
hsa-miR-1	SLC17A5	26503	15685193
hsa-miR-1	SLC1A4	6509	18668040
hsa-miR-1	SLC22A5	6584	15685193
hsa-miR-1	SLC25A1	6576	18668040
hsa-miR-1	SLC25A13	10165	18668040
hsa-miR-1	SLC25A22	79751	18668040
hsa-miR-1	SLC25A24	29957	18668040
hsa-miR-1	SLC25A30	253512	15685193
hsa-miR-1	SLC25A32	81034	18668040
hsa-miR-1	SLC30A1	7779	18668040
hsa-miR-1	SLC30A7	148867	15685193
hsa-miR-1	SLC38A1	81539	18668040
hsa-miR-1	SLC38A2	54407	18668040
hsa-miR-1	SLC38A5	92745	18668040
hsa-miR-1	SLC44A1	23446	15685193
hsa-miR-1	SLC4A7	9497	18668040
hsa-miR-1	SLC7A1	6541	18668040
hsa-miR-1	SLC7A11	23657	18668040
hsa-miR-1	SLC9A3R2	9351	18668040
hsa-miR-1	SMAD1	4086	18668040
hsa-miR-1	SMAD5	4090	15685193
hsa-miR-1	SMYD1	150572	19004760
hsa-miR-1	SNAI2	6591	15685193
hsa-miR-1	SNAP23	8773	18668040
hsa-miR-1	SNAP29	9342	18668040
hsa-miR-1	SNX15	29907	18668040
hsa-miR-1	SNX6	58533	18668040
hsa-miR-1	SOX6	55553	20081117
hsa-miR-1	SP1	6667	15685193
hsa-miR-1	SPCS3	60559	18668040
hsa-miR-1	SPRYD4	283377	18668040
hsa-miR-1	SPT2	4735	15685193
hsa-miR-1	SPTLC1	10558	18668040
hsa-miR-1	SQSTM1	8878	18668040
hsa-miR-1	SREBF1	6720	19720801
hsa-miR-1	SRF	6722	16380711
hsa-miR-1	SRF	6722	19775284
hsa-miR-1	SRF	6722	18371447
hsa-miR-1	SRF	6722	21303526
hsa-miR-1	SRF	6722	20458751
hsa-miR-1	SRF	6722	19004760
hsa-miR-1	SRF	6722	18023168
hsa-miR-1	SRF	6722	19581315
hsa-miR-1	SRFBP1	153443	21303526
hsa-miR-1	SRPR	6734	18668040
hsa-miR-1	SRPRB	58477	18668040
hsa-miR-1	SRXN1	140809	15685193
hsa-miR-1	SSFA2	6744	15685193
hsa-miR-1	SSNA1	8636	18668040
hsa-miR-1	STAT6	6778	19342679
hsa-miR-1	STK4	6789	15685193
hsa-miR-1	STOM	2040	15685193
hsa-miR-1	STRAP	11171	21303526
hsa-miR-1	STRN	6801	18668040
hsa-miR-1	STX10	8677	15685193
hsa-miR-1	STX11	8676	15685193
hsa-miR-1	STX2	2054	15685193
hsa-miR-1	STX7	8417	18668040
hsa-miR-1	SWAP70	23075	15685193
hsa-miR-1	SYNE1	23345	18668040
hsa-miR-1	SYNE2	23224	18668040
hsa-miR-1	SYNGR2	9144	15685193
hsa-miR-1	SYPL1	6856	18668040
hsa-miR-1	SYPL1	6856	15685193
hsa-miR-1	TACSTD2	4070	18668040
hsa-miR-1	TAF9B	51616	18668040
hsa-miR-1	TAGLN	6876	20458751
hsa-miR-1	TAGLN2	8407	21378409
hsa-miR-1	TAGLN2	8407	15685193
hsa-miR-1	TAGLN2	8407	21304530
hsa-miR-1	TARBP1	6894	15685193
hsa-miR-1	TBC1D2	55357	15685193
hsa-miR-1	TCEAL1	9338	18676839
hsa-miR-1	TDP1	55775	15685193
hsa-miR-1	TEAD1	7003	15685193
hsa-miR-1	TFAP4	7023	15685193
hsa-miR-1	TGFBI	7045	19136465
hsa-miR-1	TH1L	51497	15685193
hsa-miR-1	THBS1	7057	18668040
hsa-miR-1	THEM4	117145	18668040
hsa-miR-1	TICAM2	353376	18668040
hsa-miR-1	TIMP3	7078	15685193
hsa-miR-1	TJP2	9414	15685193
hsa-miR-1	TLN1	7094	15685193
hsa-miR-1	TLOC1	7095	18668040
hsa-miR-1	TMBIM1	64114	15685193
hsa-miR-1	TMCO1	54499	18668040
hsa-miR-1	TMED10	10972	18668040
hsa-miR-1	TMED2	10959	18668040
hsa-miR-1	TMED3	23423	18668040
hsa-miR-1	TMED7	51014	18668040
hsa-miR-1	TMEM109	79073	15685193
hsa-miR-1	TMEM109	79073	18668040
hsa-miR-1	TMEM14A	28978	15685193
hsa-miR-1	TMEM189	387521	18668040
hsa-miR-1	TMEM2	23670	18668040
hsa-miR-1	TMEM41B	440026	18668040
hsa-miR-1	TMEM43	79188	18668040
hsa-miR-1	TMEM59	9528	18668040
hsa-miR-1	TMEM87A	25963	18668040
hsa-miR-1	TMEM9B	56674	15685193
hsa-miR-1	TNFAIP1	7126	15685193
hsa-miR-1	TNFAIP2	7127	18668040
hsa-miR-1	TNFRSF10A	8797	18668040
hsa-miR-1	TNFRSF10B	8795	18668040
hsa-miR-1	TNFRSF21	27242	15685193
hsa-miR-1	TNFSF9	8744	18668040
hsa-miR-1	TNNI3	7137	18158990
hsa-miR-1	TNS4	84951	15685193
hsa-miR-1	TOM1L1	10040	15685193
hsa-miR-1	TOMM34	10953	18668040
hsa-miR-1	TP53	7157	19229884
hsa-miR-1	TPM1	7168	18668040
hsa-miR-1	TPM2	7169	18668040
hsa-miR-1	TPM3	7170	18668040
hsa-miR-1	TPM4	7171	15685193
hsa-miR-1	TRAM1	23471	18668040
hsa-miR-1	TRAPPC3	27095	15685193
hsa-miR-1	TRIM2	23321	15685193
hsa-miR-1	TRIM29	23650	15685193
hsa-miR-1	TRIM32	22954	18668040
hsa-miR-1	TRIP11	9321	15685193
hsa-miR-1	TRIP13	9319	18668040
hsa-miR-1	TRMT1	55621	18668040
hsa-miR-1	TRMU	55687	18668040
hsa-miR-1	TSC1	7248	20978860
hsa-miR-1	TSC22D4	81628	15685193
hsa-miR-1	TSKU	25987	15685193
hsa-miR-1	TSPAN4	7106	15685193
hsa-miR-1	TTC7A	57217	15685193
hsa-miR-1	TTC8	123016	15685193
hsa-miR-1	TTC9C	283237	18668040
hsa-miR-1	TUBB6	84617	15685193
hsa-miR-1	TUSC2	11334	15685193
hsa-miR-1	TWIST1	7291	16249329
hsa-miR-1	TWIST1	7291	16166373
hsa-miR-1	TWIST2	117581	15685193
hsa-miR-1	TXN2	25828	18668040
hsa-miR-1	TXNDC12	51060	18668040
hsa-miR-1	TXNRD1	7296	18668040
hsa-miR-1	TYMS	7298	18668040
hsa-miR-1	UAP1	6675	18668040
hsa-miR-1	UBE2J1	51465	18668040
hsa-miR-1	UBE4A	9354	18668040
hsa-miR-1	UBL4A	8266	14697198
hsa-miR-1	UCP1	7350	18937285
hsa-miR-1	UGT8	7368	18668040
hsa-miR-1	UHMK1	127933	15685193
hsa-miR-1	UNC93B1	81622	18668040
hsa-miR-1	USP48	84196	15685193
hsa-miR-1	USP49	25862	15685193
hsa-miR-1	UST	10090	15685193
hsa-miR-1	UTP15	84135	18668040
hsa-miR-1	VAMP2	6844	14697198
hsa-miR-1	VAMP3	9341	18668040
hsa-miR-1	VAMP3	9341	15685193
hsa-miR-1	VPS26A	9559	15685193
hsa-miR-1	VPS37C	55048	15685193
hsa-miR-1	VPS39	23339	18668040
hsa-miR-1	VTI1B	10490	18668040
hsa-miR-1	WDFY1	57590	18668040
hsa-miR-1	WDR68	10238	18668040
hsa-miR-1	WHSC2	7469	17468766
hsa-miR-1	WNT5A	7474	18668040
hsa-miR-1	WT1	7490	20368543
hsa-miR-1	XPO6	23214	15685193
hsa-miR-1	YIF1B	90522	18668040
hsa-miR-1	ZBED3	84327	15685193
hsa-miR-1	ZHX1	11244	15685193
hsa-miR-1	ZNF226	7769	15685193
hsa-miR-1	ZNF264	9422	15685193
hsa-miR-1	ZNF294	26046	18668040
hsa-miR-1	ZNF384	171017	18668040
hsa-miR-1	ZNF384	171017	15685193
hsa-miR-1	ZNF622	90441	18668040

## Sheet: DOWN24h
MicroRNA Name	Gene Targeted	Gene Targeted EntrezID	Pubmed ID Experimental validation
hsa-let-7b	AADACL1	57552	18668040
hsa-let-7b	AARSD1	80755	18668040
hsa-miR-7	ABCC1	4363	20099276
hsa-let-7b	ABCF2	10061	18668040
hsa-let-7b	ABHD10	55347	18668040
hsa-let-7b	ABHD11	83451	18668040
hsa-miR-99a	ACOT7	11332	20484036
hsa-let-7b	ACP2	53	18668040
hsa-let-7b	ACTG1	71	15131085
hsa-let-7b	ACVR2A	92	19342382
hsa-let-7b	ACVR2A	92	20216554
hsa-let-7b	ADIPOR2	79602	15806104
hsa-miR-221*	ADM	133	21122348
hsa-let-7b	ADPGK	83440	18668040
hsa-let-7b	ADSS	159	18668040
hsa-miR-221*	AFF1	4299	19749093
hsa-miR-378*	AGER	177	20353610
hsa-let-7b	AGMAT	79814	18668040
hsa-let-7b	AGRN	375790	18668040
hsa-miR-221*	AGTR1	185	21310411
hsa-let-7b	AKAP8	10270	18668040
hsa-miR-378*	AKR1B1	231	20353610
hsa-miR-99a	AKT1	207	19074548
hsa-miR-7	AKT1	207	20819078
hsa-miR-7	AKT1	207	21183973
hsa-miR-7	AKT1	207	19073608
hsa-miR-7	AKT1	207	20931396
hsa-miR-7	AKT1	207	18483236
hsa-miR-221*	AKT1	207	19401561
hsa-miR-221*	AKT1	207	20198336
hsa-miR-126*	AKT1	207	20097187
hsa-miR-126*	AKT1	207	18663744
hsa-miR-126*	AKT1	207	18987025
hsa-let-7b	AKT1	207	19528081
hsa-let-7b	AKT1	207	18199536
hsa-miR-221*	AKT3	10000	19401561
hsa-let-7b	ALDH1A1	216	21292542
hsa-let-7b	ALDH1A1	216	21045151
hsa-let-7c	ALG2	85365	18006822
hsa-miR-221*	AMACR	23600	20014922
hsa-let-7b	AMACR	23600	21365266
hsa-let-7b	AMACR	23600	19431195
hsa-let-7b	AMIGO2	347902	18668040
hsa-miR-221*	ANG	283	21310411
hsa-let-7b	ANKFY1	51479	18668040
hsa-miR-424	ANLN	54443	19956200
hsa-let-7b	ANP32B	10541	18668040
hsa-let-7b	ANPEP	290	18668040
hsa-let-7b	ANXA2	302	18668040
hsa-let-7b	AP2A1	160	18668040
hsa-miR-424	AP2M1	1173	20065103
hsa-let-7b	AP3B1	8546	18668040
hsa-let-7b	AP3D1	8943	18668040
hsa-miR-28-5p	APOBEC3G	60489	20636339
hsa-let-7c	ARCN1	372	21037022
hsa-let-7b	ARFIP1	27236	18668040
hsa-let-7b	ARFIP2	23647	18668040
hsa-let-7b	ARHGDIA	396	18668040
hsa-let-7b	ARID1A	8289	18668040
hsa-let-7b	ARID2	196528	18668040
hsa-let-7c	ARIH2	10425	20018759
hsa-let-7b	ARL10	285598	18668040
hsa-let-7b	ARL2	402	18668040
hsa-let-7b	ARL5B	221079	18668040
hsa-miR-424	ARPC5L	81873	20065103
hsa-let-7b	ARS2	51593	19632182
hsa-miR-7	ARSF	416	20385090
hsa-miR-28-5p	ARSF	416	20923760
hsa-let-7b	ASAHL	27163	19389023
hsa-let-7b	ASH2L	9070	18668040
hsa-let-7b	ATAD3B	83858	18668040
hsa-miR-424	ATF2	1386	20003307
hsa-miR-424	ATF6	22926	19956200
hsa-let-7b	ATG3	64422	18668040
hsa-let-7b	ATG9A	79065	18668040
hsa-let-7b	ATN1	1822	18083101
hsa-let-7b	ATP2A2	488	18668040
hsa-let-7b	ATP6V0A1	535	18668040
hsa-let-7b	ATP6V1B2	526	20144220
hsa-let-7b	ATP6V1C1	528	18668040
hsa-let-7b	ATP6V1F	9296	18668040
hsa-let-7b	ATP8A2	51761	17724023
hsa-let-7b	ATP8A2	51761	12411504
hsa-miR-221*	ATR	545	20203269
hsa-let-7b	ATRX	546	18668040
hsa-let-7b	AURKB	9212	18668040
hsa-miR-378*	B3GALNT1	8706	17613256
hsa-let-7b	BASP1	10409	19342589
hsa-let-7b	BAT2	7916	18668040
hsa-miR-7	BAX	581	21293479
hsa-miR-221*	BAX	581	20021821
hsa-let-7c	BAZ2A	11176	19372056
hsa-miR-221*	BBC3	27113	20813046
hsa-miR-221*	BBC3	27113	21042732
hsa-miR-221*	BBC3	27113	20021821
hsa-let-7c	BBC3	27113	20018759
hsa-let-7b	BCKDHB	594	18668040
hsa-miR-221*	BCL2	596	20460378
hsa-miR-221*	BCL2	596	20021821
hsa-miR-221*	BCL2	596	18382364
hsa-let-7c	BCL2	596	17891175
hsa-let-7b	BCL2	596	17894887
hsa-let-7b	BCL2	596	21309633
hsa-let-7b	BCL2	596	20347499
hsa-let-7b	BCL2	596	16784027
hsa-let-7b	BCL2	596	17260024
hsa-let-7b	BCL2	596	17877811
hsa-let-7b	BCL2L1	598	20347499
hsa-miR-7	BCL2L11	10018	19758565
hsa-miR-221*	BCL2L11	10018	19438724
hsa-miR-424	BCL6	604	19956200
hsa-miR-28-5p	BCL6	604	16896311
hsa-let-7b	BCL6	604	20966935
hsa-let-7b	BCL7A	605	18026111
hsa-miR-424	BCR	613	20842500
hsa-miR-99a	BDNF	627	19416898
hsa-let-7b	BET1	10282	18668040
hsa-let-7b	BIRC3	330	18199536
hsa-miR-221*	BIRC5	332	18759060
hsa-miR-221*	BMF	90427	19671867
hsa-let-7c	BMP5	653	21093991
hsa-miR-221*	BMX	660	19464057
hsa-let-7c	BNIP3L	665	20018759
hsa-let-7b	BRAF	673	20177422
hsa-let-7c	BRAP	8315	20018759
hsa-miR-221*	BRCA1	672	20167074
hsa-let-7b	BRCA1	672	20676756
hsa-let-7b	BRCA1	672	20647319
hsa-let-7b	BRCA2	675	20676756
hsa-let-7b	BRCA2	675	20647319
hsa-let-7b	BRPF3	27154	18668040
hsa-let-7b	BRWD2	55717	18668040
hsa-miR-378*	BTG2	7832	20432256
hsa-miR-221*	BTK	695	19464057
hsa-let-7b	C17orf91	84981	21057539
hsa-let-7b	C1D	10438	18668040
hsa-let-7b	C1QBP	708	15806104
hsa-let-7c	C5AR1	728	21368058
hsa-miR-28-5p	C5orf41	153222	20923760
hsa-let-7b	C6orf134	79969	15131085
hsa-miR-126*	C9orf127	51754	20859756
hsa-let-7b	CA12	771	18668040
hsa-let-7b	CACNA2D1	781	18668040
hsa-let-7b	CALCOCO2	10241	18668040
hsa-let-7b	CAND1	55832	18668040
hsa-let-7b	CAPG	822	18668040
hsa-let-7b	CARHSP1	23589	18668040
hsa-miR-221*	CASP3	836	18759060
hsa-miR-126*	CASP3	836	19996457
hsa-let-7b	CBFB	865	18668040
hsa-let-7b	CBS	875	19431195
hsa-miR-7	CBX5	23468	19758565
hsa-let-7b	CCL13	6357	18668040
hsa-miR-221*	CCL2	6347	21310411
hsa-let-7b	CCNA2	890	18379589
hsa-miR-99a	CCND1	595	19074548
hsa-miR-7	CCND1	595	18823940
hsa-miR-424	CCND1	595	18701644
hsa-miR-424	CCND1	595	21179471
hsa-miR-378*	CCND1	595	21242960
hsa-miR-126*	CCND1	595	20309880
hsa-let-7b	CCND1	595	18379589
hsa-let-7b	CCND1	595	19854872
hsa-let-7b	CCND1	595	19956384
hsa-let-7b	CCND1	595	21183868
hsa-let-7b	CCND1	595	20133835
hsa-let-7b	CCND1	595	17616664
hsa-let-7b	CCND2	894	20418948
hsa-miR-424	CCND3	896	18701644
hsa-miR-424	CCNE1	898	18701644
hsa-miR-424	CCNE1	898	19956200
hsa-miR-424	CCNE2	9134	19956200
hsa-miR-126*	CCNE2	9134	18834857
hsa-miR-424	CCNF	899	19956200
hsa-let-7b	CCNG1	900	17616664
hsa-let-7b	CCNT2	905	15131085
hsa-let-7b	CCR4	1233	19716330
hsa-miR-28-5p	CCR5	1234	20636339
hsa-miR-7	CCT4	10575	21293479
hsa-miR-126*	CD28	940	20148420
hsa-miR-126*	CD2AP	23607	18776121
hsa-miR-28-5p	CD36	948	17379065
hsa-miR-221*	CD4	920	20822813
hsa-miR-126*	CD4	920	20148420
hsa-miR-126*	CD4	920	21165896
hsa-let-7c	CD40LG	959	20497960
hsa-miR-126*	CD44	960	18373886
hsa-let-7b	CD46	4179	20133835
hsa-miR-126*	CD70	970	21165896
hsa-miR-126*	CD8A	925	20148420
hsa-miR-424	CDC14A	8556	19956200
hsa-miR-424	CDC25A	993	19956200
hsa-miR-424	CDC25A	993	20462953
hsa-let-7b	CDC25A	993	17699775
hsa-let-7b	CDC25A	993	18026111
hsa-let-7b	CDC25A	993	20876843
hsa-let-7b	CDC25C	995	21057539
hsa-let-7b	CDC34	997	20876843
hsa-let-7b	CDC34	997	19126550
hsa-let-7b	CDC34	997	21252116
hsa-miR-7	CDC42	998	21156648
hsa-let-7b	CDCP1	64866	18668040
hsa-let-7b	CDIPT	10423	18668040
hsa-miR-221*	CDK2	1017	19153141
hsa-let-7c	CDK4	1019	18006822
hsa-let-7b	CDK5RAP1	51654	18668040
hsa-let-7b	CDK5RAP3	80279	18668040
hsa-miR-424	CDK6	1021	18701644
hsa-let-7b	CDK6	1021	20876843
hsa-let-7b	CDK6	1021	17699775
hsa-let-7b	CDK6	1021	19688090
hsa-let-7b	CDKAL1	54901	18668040
hsa-miR-7	CDKN1A	1026	18922890
hsa-miR-7	CDKN1A	1026	19336466
hsa-miR-7	CDKN1A	1026	21156648
hsa-miR-424	CDKN1A	1026	19956200
hsa-miR-28-5p	CDKN1A	1026	20190813
hsa-miR-221*	CDKN1A	1026	19730150
hsa-miR-221*	CDKN1A	1026	19153141
hsa-miR-126*	CDKN1A	1026	21148433
hsa-let-7b	CDKN1A	1026	18798260
hsa-let-7b	CDKN1A	1026	19956384
hsa-let-7b	CDKN1A	1026	19818775
hsa-miR-7	CDKN1B	1027	20975375
hsa-miR-221*	CDKN1B	1027	21355095
hsa-miR-221*	CDKN1B	1027	17914108
hsa-miR-221*	CDKN1B	1027	20818387
hsa-miR-221*	CDKN1B	1027	19424584
hsa-miR-221*	CDKN1B	1027	19749093
hsa-miR-221*	CDKN1B	1027	19153141
hsa-miR-221*	CDKN1B	1027	18521080
hsa-miR-221*	CDKN1B	1027	18708351
hsa-miR-221*	CDKN1B	1027	21109963
hsa-miR-221*	CDKN1B	1027	19953484
hsa-miR-221*	CDKN1B	1027	21273047
hsa-miR-221*	CDKN1B	1027	19107213
hsa-miR-221*	CDKN1B	1027	20822813
hsa-miR-221*	CDKN1B	1027	20624000
hsa-miR-221*	CDKN1B	1027	19351832
hsa-miR-221*	CDKN1B	1027	19088079
hsa-miR-221*	CDKN1B	1027	17721077
hsa-miR-221*	CDKN1B	1027	19150885
hsa-miR-221*	CDKN1B	1027	19109175
hsa-miR-221*	CDKN1B	1027	19264608
hsa-miR-221*	CDKN1B	1027	19730150
hsa-miR-221*	CDKN1B	1027	19767219
hsa-miR-221*	CDKN1B	1027	18417445
hsa-miR-221*	CDKN1B	1027	18246122
hsa-miR-221*	CDKN1B	1027	17627278
hsa-miR-221*	CDKN1B	1027	19126397
hsa-miR-221*	CDKN1B	1027	20492666
hsa-miR-221*	CDKN1B	1027	19671867
hsa-miR-221*	CDKN1B	1027	17569667
hsa-miR-221*	CDKN1B	1027	20547861
hsa-miR-7	CDKN1C	1028	20975375
hsa-miR-221*	CDKN1C	1028	19671867
hsa-miR-221*	CDKN1C	1028	20428775
hsa-miR-221*	CDKN1C	1028	19153141
hsa-miR-221*	CDKN1C	1028	18521080
hsa-miR-221*	CDKN1C	1028	18413744
hsa-miR-221*	CDKN1C	1028	20618998
hsa-miR-221*	CDKN1C	1028	21226887
hsa-miR-221*	CDKN1C	1028	20417062
hsa-miR-221*	CDKN1C	1028	19150885
hsa-miR-221*	CDKN1C	1028	21278784
hsa-miR-28-5p	CDKN2A	1029	20923760
hsa-let-7c	CDKN2A	1029	17674361
hsa-let-7b*	CDKN2A	1029	19396864
hsa-let-7b	CDKN2A	1029	18957199
hsa-let-7b	CDKN2A	1029	19217096
hsa-miR-28-5p	CDKN2D	1032	20923760
hsa-let-7b	CDKN2D	1032	18957199
hsa-let-7b	CEBPA	1050	20806079
hsa-let-7b	CEBPA	1050	18337557
hsa-let-7b	CEBPA	1050	21365266
hsa-miR-424	CEBPB	1051	20003307
hsa-let-7b	CEBPB	1051	20806079
hsa-let-7b	CEBPB	1051	18668040
hsa-miR-221*	CEBPZ	10153	21076613
hsa-miR-126*	CEBPZ	10153	20931398
hsa-miR-126*	CEBPZ	10153	18832181
hsa-let-7b	CEBPZ	10153	20425795
hsa-let-7b	CEP72	55722	18668040
hsa-let-7b	CHAF1A	10036	18668040
hsa-let-7b	CHAF1A	10036	19716330
hsa-let-7b	CHD1	1105	18668040
hsa-miR-424	CHD4	1108	20065103
hsa-miR-424	CHEK1	1111	19956200
hsa-let-7b	CHMP2A	27243	18668040
hsa-let-7b	CHORDC1	26973	18668040
hsa-miR-221*	CIB1	10519	19153141
hsa-miR-221*	CIB1	10519	21226887
hsa-let-7b	CISH	1154	19592657
hsa-let-7b	CISH	1154	20486857
hsa-let-7b	CKAP4	10970	20485546
hsa-let-7c	CLCN3	1182	18006822
hsa-let-7b	CLDN1	9076	18668040
hsa-let-7b	CLEC5A	23601	20091141
hsa-let-7b	CLN5	1203	18668040
hsa-let-7b	CNN3	1266	20144220
hsa-let-7b	CNTN3	5067	21378162
hsa-let-7b	COIL	8161	18668040
hsa-let-7b	COL1A1	1277	19342382
hsa-let-7b	COL4A2	1284	19342382
hsa-let-7b	COL5A3	50509	19342382
hsa-let-7b	COMMD9	29099	18668040
hsa-miR-221*	CORO1A	11151	19153141
hsa-miR-221*	CORO1A	11151	18413744
hsa-let-7b	CORO1C	23603	18668040
hsa-miR-99a	COX8A	1351	20508945
hsa-miR-221*	COX8A	1351	19585579
hsa-miR-221*	COX8A	1351	19676045
hsa-miR-126*	COX8A	1351	19951901
hsa-let-7c	COX8A	1351	21255804
hsa-let-7b	COX8A	1351	20068076
hsa-let-7b	COX8A	1351	15172979
hsa-let-7b	COX8A	1351	21102586
hsa-let-7b	COX8A	1351	15723655
hsa-let-7b	CPNE8	144402	18668040
hsa-let-7b	CPOX	1371	18668040
hsa-miR-99a	CREB1	1385	19074548
hsa-miR-424	CREB1	1385	20003307
hsa-let-7c	CREB1	1385	19897480
hsa-let-7c	CREBZF	58487	20018759
hsa-miR-126*	CRK	1398	18602365
hsa-miR-126*	CRK	1398	19767772
hsa-let-7b	CSAD	51380	12798299
hsa-miR-221*	CSF1R	1436	21355095
hsa-miR-221*	CSK	1445	19464057
hsa-let-7b	CSNK1D	1453	18668040
hsa-let-7b	CSRP1	1465	18668040
hsa-let-7b	CTNNB1	1499	18668040
hsa-let-7b	CTNNBIP1	56998	19342382
hsa-let-7b	CTSC	1075	18668040
hsa-miR-424	CUL2	8453	20972335
hsa-let-7b	CUL4B	8450	18668040
hsa-miR-7	CXCL12	6387	20975375
hsa-miR-126*	CXCL12	6387	19996457
hsa-miR-221*	CXCR4	7852	18647411
hsa-miR-126*	CXCR4	7852	19996457
hsa-let-7b	CYCS	54205	18798260
hsa-let-7b	CYFIP2	26999	21252116
hsa-let-7b	CYLD	1540	20797623
hsa-let-7b	CYP27B1	1594	17890240
hsa-miR-126*	CYP2A6	1548	18780894
hsa-miR-378*	CYP2E1	1571	19945440
hsa-let-7b	CYP51A1	1595	18668040
hsa-miR-7	DAP	1611	19336466
hsa-let-7b	DCN	1634	19431195
hsa-miR-221*	DCTN6	10671	18417445
hsa-miR-221*	DCTN6	10671	19107213
hsa-let-7b	DDIT3	1649	20806079
hsa-let-7c	DDIT4	54541	20018759
hsa-miR-99a	DDX20	11218	11914277
hsa-miR-424	DDX20	11218	17327266
hsa-let-7b	DDX20	11218	14970384
hsa-miR-424	DDX5	1655	20065103
hsa-let-7b	DDX6	1656	19710908
hsa-let-7b	DDX6	1656	16756390
hsa-let-7b	DERL1	79139	19342589
hsa-miR-378*	DGCR8	54487	20432256
hsa-let-7b	DGCR8	54487	20116252
hsa-let-7b	DGCR8	54487	16906129
hsa-let-7b	DGCR8	54487	15531879
hsa-let-7b	DGCR8	54487	20054295
hsa-let-7b	DGCR8	54487	20485546
hsa-let-7c	DHDDS	79947	17674361
hsa-let-7b	DHX40	79665	18668040
hsa-let-7b	DHX57	90957	18668040
hsa-miR-99a	DICER1	23405	19416898
hsa-miR-99a	DICER1	23405	19843843
hsa-miR-7	DICER1	23405	16397794
hsa-miR-378*	DICER1	23405	17613256
hsa-miR-221*	DICER1	23405	17379831
hsa-miR-221*	DICER1	23405	17721077
hsa-miR-126*	DICER1	23405	19446450
hsa-miR-126*	DICER1	23405	19320780
hsa-miR-126*	DICER1	23405	18776121
hsa-let-7b	DICER1	23405	21102586
hsa-let-7b	DICER1	23405	20116252
hsa-let-7b	DICER1	23405	19492978
hsa-let-7b	DICER1	23405	19703396
hsa-let-7b	DICER1	23405	18398510
hsa-let-7b	DICER1	23405	17540974
hsa-let-7b	DICER1	23405	18812516
hsa-let-7b	DICER1	23405	15531879
hsa-let-7b	DICER1	23405	12411504
hsa-let-7b	DICER1	23405	17437991
hsa-let-7b	DICER1	23405	19713957
hsa-let-7b	DICER1	23405	20215419
hsa-let-7b	DICER1	23405	19898466
hsa-let-7b	DICER1	23405	12154197
hsa-let-7b	DICER1	23405	19804757
hsa-let-7b	DICER1	23405	19528081
hsa-let-7b	DICER1	23405	18068232
hsa-let-7b	DICER1	23405	19571573
hsa-let-7b	DICER1	23405	18700235
hsa-let-7b	DICER1	23405	16971455
hsa-let-7b	DICER1	23405	18951094
hsa-let-7b	DICER1	23405	16756390
hsa-let-7b	DICER1	23405	20459673
hsa-let-7b	DICER1	23405	20019750
hsa-let-7b	DICER1	23405	14602919
hsa-let-7b	DICER1	23405	18367718
hsa-let-7b	DICER1	23405	20232482
hsa-let-7b	DICER1	23405	18604195
hsa-let-7b	DICER1	23405	15723655
hsa-let-7c	DKK2	27123	20018759
hsa-let-7b	DMTF1	9988	15131085
hsa-let-7b	DNAJB1	3337	18668040
hsa-let-7b	DNAJB4	11080	18668040
hsa-let-7b	DNAJC19	131118	18668040
hsa-miR-221*	DNMT1	1786	21278784
hsa-miR-126*	DNMT1	1786	21165896
hsa-let-7b	DNMT1	1786	17308078
hsa-let-7b	DNMT3B	1789	17308078
hsa-let-7b	DOCK5	80005	18668040
hsa-let-7b	DOCK7	85440	18668040
hsa-let-7b	DPP7	29952	18668040
hsa-let-7b	DSG2	1829	18668040
hsa-let-7b	DSP	1832	18668040
hsa-let-7b	DSPP	1834	18668040
hsa-let-7b	DTD1	92675	18668040
hsa-let-7b	DUSP12	11266	18668040
hsa-let-7b	DUSP2	1844	19342382
hsa-let-7b	DUSP23	54935	18668040
hsa-let-7b	DYRK2	8445	19431195
hsa-miR-424	E2F1	1869	20348243
hsa-let-7b	E2F1	1869	17894887
hsa-let-7b	E2F1	1869	20671708
hsa-let-7b	E2F1	1869	19528081
hsa-let-7b	E2F1	1869	20639536
hsa-let-7b	E2F2	1870	19528081
hsa-let-7b	E2F2	1870	20418948
hsa-miR-7	E2F3	1871	18823940
hsa-miR-424	E2F3	1871	20003307
hsa-let-7c	E2F3	1871	17891175
hsa-let-7b	E2F3	1871	17894887
hsa-let-7b	ECD	11319	12812784
hsa-miR-7	EGF	1950	16377567
hsa-miR-126*	EGF	1950	18193184
hsa-miR-126*	EGFL7	51162	20298530
hsa-miR-126*	EGFL7	51162	18987025
hsa-miR-126*	EGFL7	51162	20529320
hsa-miR-126*	EGFL7	51162	19116145
hsa-miR-126*	EGFL7	51162	21165896
hsa-miR-126*	EGFL7	51162	18193184
hsa-miR-126*	EGFL7	51162	20034472
hsa-miR-126*	EGFL7	51162	20953557
hsa-miR-7	EGFR	1956	20978205
hsa-miR-7	EGFR	1956	18483236
hsa-miR-7	EGFR	1956	16377567
hsa-miR-7	EGFR	1956	21156648
hsa-miR-7	EGFR	1956	19073608
hsa-miR-7	EGFR	1956	20931396
hsa-miR-424	EGFR	1956	17889671
hsa-miR-126*	EGFR	1956	19493678
hsa-miR-126*	EGFR	1956	20097187
hsa-let-7b	EGFR	1956	18668040
hsa-let-7b	EGFR	1956	17728006
hsa-let-7b	EGFR	1956	20177422
hsa-let-7b	EHMT1	79813	18668040
hsa-let-7b	EHMT2	10919	18668040
hsa-miR-424	EIF2C1	26523	19956200
hsa-let-7b	EIF2C1	26523	19898466
hsa-let-7b	EIF2C1	26523	16756390
hsa-miR-99a	EIF2C2	27161	11914277
hsa-miR-424	EIF2C2	27161	17327266
hsa-miR-378*	EIF2C2	27161	20484008
hsa-let-7b	EIF2C2	27161	17535905
hsa-let-7b	EIF2C2	27161	19398495
hsa-let-7b	EIF2C2	27161	19898466
hsa-let-7b	EIF2C2	27161	16971455
hsa-let-7b	EIF2C2	27161	19838187
hsa-let-7b	EIF2C2	27161	16756390
hsa-let-7b	EIF2C2	27161	14970384
hsa-let-7b	EIF2C2	27161	17524464
hsa-let-7b	EIF2C4	192670	20144220
hsa-let-7b	EIF2C4	192670	19898466
hsa-let-7b	EIF3A	8661	18818519
hsa-let-7b	EIF4E	1977	17656684
hsa-let-7b	EIF4E	1977	18668040
hsa-let-7b	EIF4E	1977	17524464
hsa-let-7c	EIF4EBP1	1978	17891175
hsa-let-7b	EIF4G1	1981	21378162
hsa-miR-378*	ELA2	1991	19022373
hsa-miR-28-5p	ELF4	2000	20923760
hsa-let-7b	ELK3	2004	20144220
hsa-let-7b	ELMOD2	255520	18668040
hsa-miR-7	EPHB2	2048	20978205
hsa-miR-221*	EPHB2	2048	20299489
hsa-miR-221*	EPHB2	2048	19438724
hsa-miR-126*	EPHB2	2048	20097187
hsa-miR-126*	EPHB2	2048	18987025
hsa-let-7b	EPHB2	2048	19804757
hsa-let-7b	EPHB2	2048	18704095
hsa-miR-221*	EPOR	2057	19464057
hsa-miR-7	ERBB2	2064	20931396
hsa-miR-502-3p	ERBB2	2064	20818337
hsa-miR-378*	ERBB2	2064	21242960
hsa-miR-221*	ERBB2	2064	18708351
hsa-miR-221*	ERBB2	2064	21270527
hsa-let-7b	ERBB3	2065	21057539
hsa-miR-7	ERCC4	2072	21293479
hsa-miR-7	ERF	2077	20978205
hsa-miR-221*	ERG	2078	21378318
hsa-miR-424	ESR1	2099	20348243
hsa-miR-378*	ESR1	2099	20078964
hsa-miR-221*	ESR1	2099	20388878
hsa-miR-221*	ESR1	2099	21057537
hsa-miR-221*	ESR1	2099	18790736
hsa-let-7b	ESR1	2099	19528081
hsa-let-7b	ESR2	2100	19528081
hsa-miR-378*	ESRRG	2104	20889127
hsa-miR-424	ETS1	2113	19956200
hsa-miR-221*	ETS1	2113	21310411
hsa-miR-126*	ETS1	2113	20671229
hsa-miR-7	ETS2	2114	20978205
hsa-miR-126*	ETS2	2114	20671229
hsa-let-7b	EXOSC1	51013	18719242
hsa-miR-221*	EZH2	2146	20014922
hsa-let-7b	F2	2147	18668040
hsa-miR-221*	FABP4	2167	19126397
hsa-let-7b	FADS1	3992	18668040
hsa-let-7b	FADS2	9415	18668040
hsa-let-7b	FADS3	3995	18668040
hsa-let-7b	FAM105A	54491	18668040
hsa-let-7b	FAM96A	84191	18668040
hsa-let-7b	FAS	355	17600087
hsa-miR-28-3p	FASN	2194	20497147
hsa-let-7b	FASN	2194	21228813
hsa-let-7b	FBXW11	23291	15131085
hsa-miR-99a	FBXW7	55294	17637574
hsa-let-7b	FBXW7	55294	19838187
hsa-let-7b	FBXW7	55294	17524464
hsa-let-7b	FBXW7	55294	20042474
hsa-let-7b	FBXW7	55294	19398495
hsa-let-7b	FBXW7	55294	18048652
hsa-let-7b	FBXW7	55294	16081698
hsa-let-7b	FBXW7	55294	18698153
hsa-let-7b	FBXW7	55294	16971455
hsa-let-7b	FERMT2	10979	18668040
hsa-miR-221*	FES	2242	19464057
hsa-let-7b	FGF13	2258	18668040
hsa-let-7b	FGF2	2247	18668040
hsa-miR-424	FGFR1	2260	20065103
hsa-miR-99a	FGFR3	2261	19843843
hsa-miR-7	FGFR3	2261	19127597
hsa-let-7b	FHL5	9457	18668040
hsa-miR-126*	FLI1	2313	19917099
hsa-miR-424	FLT3	2322	20561431
hsa-miR-221*	FLT3	2322	19464057
hsa-miR-221*	FLT3	2322	20822813
hsa-let-7b	FLT3	2322	18337557
hsa-let-7b	FLT3	2322	18308931
hsa-let-7b	FLT3	2322	20425795
hsa-let-7b	FMNL2	114793	18668040
hsa-let-7b	FMR1	2332	17167072
hsa-let-7b	FNDC3A	22862	18668040
hsa-let-7b	FNDC3B	64778	18668040
hsa-miR-424	FOSB	2354	20065103
hsa-let-7b	FOXA1	3169	17890240
hsa-miR-126*	FOXJ2	55810	19350553
hsa-miR-378*	FOXM1	2305	20432256
hsa-miR-221*	FOXO3	2309	20388878
hsa-miR-99a	FRAP1	2475	20484036
hsa-miR-99a	FRAP1	2475	21212412
hsa-let-7c	FRAP1	2475	20018759
hsa-let-7b	FRG1	2483	18668040
hsa-let-7b	FXR1	8087	18048652
hsa-let-7b	FXR2	9513	18668040
hsa-let-7b	GAK	2580	18668040
hsa-let-7b	GALNT1	2589	18668040
hsa-miR-378*	GALNT7	51809	19844573
hsa-let-7b	GALNT7	51809	18668040
hsa-miR-378*	GALNTL2	117248	19844573
hsa-let-7b	GALNTL2	117248	18668040
hsa-let-7b	GARS	2617	18668040
hsa-miR-126*	GATA3	2625	19843690
hsa-miR-99a	GEMIN4	50628	11914277
hsa-let-7b	GEMIN4	50628	14970384
hsa-miR-99a	GEMIN5	25929	11914277
hsa-let-7b	GEMIN7	79760	18668040
hsa-let-7b	GFM1	85476	18668040
hsa-let-7b	GFPT1	2673	18668040
hsa-miR-378*	GFPT2	9945	20353610
hsa-miR-221*	GJA1	2697	18155131
hsa-let-7b	GLI1	2735	20216554
hsa-let-7b	GNA13	10672	18668040
hsa-let-7b	GNAI2	2771	18668040
hsa-let-7b	GNL3L	54552	18668040
hsa-let-7b	GNPNAT1	64841	18668040
hsa-let-7b	GOLGA7	51125	18668040
hsa-let-7b	GPAM	57678	18668040
hsa-let-7b	GPD1	2819	15131085
hsa-let-7b	GPD2	2820	18668040
hsa-let-7b	GPI	2821	21352471
hsa-miR-28-5p	GPR160	26996	21199010
hsa-let-7b	GPR172B	55065	18668040
hsa-let-7b	GPR56	9289	18668040
hsa-let-7b	GRM7	2917	18704095
hsa-let-7b	GRPEL2	134266	18668040
hsa-let-7b	GSTM4	2948	18668040
hsa-miR-424	GTF2IRD1	9569	20348243
hsa-let-7b	GTPBP3	84705	18668040
hsa-miR-28-5p	GYPA	2993	17379065
hsa-let-7b	GYS1	2997	18668040
hsa-miR-221*	H2AFX	3014	20505758
hsa-let-7b	HAND2	9464	19420057
hsa-let-7b	HARS	3035	18668040
hsa-let-7b	HARS2	23438	18668040
hsa-let-7b	HBXIP	10542	18668040
hsa-let-7b	HDAC4	9759	19342382
hsa-miR-7	HELLS	3070	18823940
hsa-let-7b*	HGF	3082	19396864
hsa-miR-424	HIF1A	3091	20972335
hsa-miR-221*	HIST1H2AE	3012	20969724
hsa-miR-221*	HIST1H2BB	3018	20969724
hsa-let-7b	HK1	3098	20440510
hsa-let-7c	HMG2L1	10042	20018759
hsa-let-7b	HMGA1	3159	19217096
hsa-let-7b	HMGA1	3159	19179606
hsa-let-7b	HMGA1	3159	18668040
hsa-let-7b	HMGA1	3159	20228781
hsa-let-7b	HMGA2	8091	18403645
hsa-let-7b	HMGA2	8091	19217096
hsa-let-7b	HMGA2	8091	18083101
hsa-let-7b	HMGA2	8091	20228781
hsa-let-7b	HMGA2	8091	17437991
hsa-let-7b	HMGA2	8091	19179606
hsa-let-7b	HMGA2	8091	17322030
hsa-let-7b	HMGA2	8091	18758960
hsa-let-7b	HMGA2	8091	18413726
hsa-let-7b	HMGA2	8091	19136928
hsa-let-7b	HMGA2	8091	19324969
hsa-let-7b	HMGA2	8091	18371414
hsa-let-7b	HMGA2	8091	18308936
hsa-let-7b	HMGA2	8091	17957144
hsa-let-7b	HMGA2	8091	17243163
hsa-let-7b	HMGA2	8091	17600087
hsa-let-7b	HMGA2	8091	20949044
hsa-let-7b	HMGA2	8091	18413822
hsa-let-7b	HMGA2	8091	19602040
hsa-let-7b	HMGA2	8091	19431195
hsa-let-7b	HMGA2	8091	18957199
hsa-let-7b	HMOX1	3162	20806079
hsa-let-7b	HMOX1	3162	18668040
hsa-miR-126*	HNF1A	6927	18433021
hsa-let-7b	HNF4A	3172	20158877
hsa-let-7b	HNRNPA1	3178	20639884
hsa-miR-221*	HNRPD	3184	20435889
hsa-let-7b	HNRPM	4670	18668040
hsa-miR-99a	HOXA1	3198	16549775
hsa-let-7b	HOXA10	3206	18308931
hsa-miR-424	HOXA4	3201	20003307
hsa-miR-126*	HOXA9	3205	18474618
hsa-miR-221*	HOXB5	3215	18794255
hsa-miR-7	HOXD10	3236	18922890
hsa-miR-126*	HOXD10	3236	18373886
hsa-miR-126*	HPS1	3257	20844033
hsa-let-7b	HSD17B12	51144	18668040
hsa-let-7b	HSDL1	83693	18668040
hsa-miR-221*	HSF1	3297	20969724
hsa-let-7b	HSPA1A	3303	18668040
hsa-let-7b	HSPA1B	3304	18668040
hsa-let-7b	HYAL1	3373	18668040
hsa-miR-221*	ICAM1	3383	20110463
hsa-let-7b	IDH1	3417	18668040
hsa-let-7b	IFIT5	24138	18668040
hsa-miR-28-5p	IFNA1	3439	21224041
hsa-miR-221*	IFNA1	3439	20547861
hsa-let-7c	IFNA1	3439	20497960
hsa-miR-221*	IFNG	3458	20110463
hsa-let-7b	IFNG	3458	20130213
hsa-let-7b	IFRD1	3475	18668040
hsa-let-7b	IFRD2	7866	18668040
hsa-miR-7	IGF1	3479	20819078
hsa-miR-28-3p	IGF1	3479	20497147
hsa-let-7b	IGF1	3479	19477633
hsa-miR-7	IGF1R	3480	20819078
hsa-let-7b	IGF2BP1	10642	21252116
hsa-let-7b	IGF2BP1	10642	18668040
hsa-let-7b	IGF2BP1	10642	18413726
hsa-let-7b	IGF2R	3482	18668040
hsa-let-7b	IL13	3596	20630862
hsa-miR-378*	IL1A	3552	19917630
hsa-miR-221*	IL1B	3553	20716963
hsa-miR-126*	IL1B	3553	20083669
hsa-miR-28-3p	IL6	3569	20497147
hsa-let-7b	IL6	3569	21352471
hsa-let-7b	IL6	3569	20459595
hsa-let-7b	IL6	3569	19878981
hsa-let-7b	IL6	3569	19584273
hsa-let-7b	IL6	3569	20797623
hsa-let-7b	IL8RA	3577	20459595
hsa-miR-7	IMPDH1	3614	17724173
hsa-miR-424	INPPL1	3636	20065103
hsa-miR-221*	INPPL1	3636	20417062
hsa-let-7b	IPO4	79711	18668040
hsa-let-7b	IQGAP3	128239	18668040
hsa-miR-221*	IRAK1	3654	20716963
hsa-let-7c	IRAK4	51135	18006822
hsa-let-7c	IRF6	3664	17690133
hsa-miR-7	IRS1	3667	21183973
hsa-miR-126*	IRS1	3667	18834857
hsa-miR-7	IRS2	8660	18483236
hsa-let-7b	ITGA2	3673	18668040
hsa-miR-99a	ITGA2B	3674	16549775
hsa-miR-126*	ITGAL	3683	21165896
hsa-let-7b	ITGB3	3690	20498642
hsa-let-7b	ITGB4	3691	18668040
hsa-miR-424	ITPR1	3708	20065103
hsa-miR-7	JAG1	182	21293479
hsa-miR-221*	JAK1	3716	19464057
hsa-miR-28-5p	JAK2	3717	20445018
hsa-miR-221*	JAK2	3717	19464057
hsa-miR-221*	JAK2	3717	17976518
hsa-miR-126*	JAK2	3717	18773208
hsa-let-7b	JAK2	3717	15806104
hsa-miR-221*	JAK3	3718	19464057
hsa-miR-99a	JUN	3725	19074548
hsa-let-7b*	JUN	3725	19396864
hsa-let-7b	JUN	3725	18668040
hsa-miR-424	KCNH8	131096	20003307
hsa-let-7b	KCNN4	3783	18668040
hsa-let-7b	KDELC2	143888	18668040
hsa-miR-221*	KDR	3791	17379831
hsa-miR-126*	KDR	3791	20816797
hsa-let-7b	KHSRP	8570	20639884
hsa-let-7b	KIAA0152	9761	15131085
hsa-let-7b	KIAA0409	23378	18668040
hsa-let-7b	KIAA0776	23376	18668040
hsa-let-7b	KIAA1618	57714	18668040
hsa-miR-424	KIF23	9493	19956200
hsa-miR-221*	KIT	3815	21119596
hsa-miR-221*	KIT	3815	20827536
hsa-miR-221*	KIT	3815	19126397
hsa-miR-221*	KIT	3815	19615744
hsa-miR-221*	KIT	3815	21273047
hsa-miR-221*	KIT	3815	21076613
hsa-miR-221*	KIT	3815	16849646
hsa-miR-221*	KIT	3815	20822813
hsa-miR-221*	KIT	3815	16365291
hsa-miR-221*	KIT	3815	19088079
hsa-miR-221*	KIT	3815	19768731
hsa-miR-221*	KIT	3815	20505758
hsa-miR-221*	KIT	3815	20417062
hsa-miR-221*	KIT	3815	18983236
hsa-miR-221*	KIT	3815	16330772
hsa-miR-221*	KIT	3815	21132270
hsa-miR-221*	KIT	3815	18417445
hsa-miR-221*	KIT	3815	18246122
hsa-let-7b	KIT	3815	18068232
hsa-let-7b	KITLG	4254	19126550
hsa-miR-378*	KLF4	9314	21211043
hsa-let-7b	KLF5	688	15131085
hsa-let-7b	KLK8	11202	18668040
hsa-let-7b	KPNA3	3839	18668040
hsa-miR-221*	KRAS	3845	20093556
hsa-let-7b	KRAS	3845	20647319
hsa-let-7b	KRAS	3845	20603437
hsa-let-7b	KRAS	3845	20676756
hsa-let-7b	KRAS	3845	19380522
hsa-let-7b	KRAS	3845	20216554
hsa-let-7b	KRAS	3845	15766527
hsa-let-7b	KRAS	3845	17728006
hsa-let-7b	KRAS	3845	20177422
hsa-let-7b	KRAS	3845	18922928
hsa-let-7b	KRT85	3891	18668040
hsa-let-7b	LAMC1	3915	18668040
hsa-let-7b	LAMC2	3918	15131085
hsa-let-7b	LAMP3	27074	19420057
hsa-let-7b	LARP4	113251	20144220
hsa-miR-424	LATS2	26524	21062812
hsa-miR-221*	LATS2	26524	18155131
hsa-let-7b	LCP1	3936	18668040
hsa-miR-378*	LEF1	51176	21211043
hsa-miR-424	LGALS3	3958	17889671
hsa-let-7b	LIN28	79727	19211792
hsa-let-7b	LIN28	79727	19713958
hsa-let-7b	LIN28	79727	18604195
hsa-let-7b	LIN28	79727	20619222
hsa-let-7b	LIN28	79727	12798299
hsa-let-7b	LIN28	79727	19492978
hsa-let-7b	LIN28	79727	19878981
hsa-let-7b	LIN28	79727	19703396
hsa-let-7b	LIN28	79727	19578360
hsa-let-7b	LIN28	79727	20042474
hsa-let-7b	LIN28	79727	20797623
hsa-let-7b	LIN28	79727	18566191
hsa-let-7b	LIN28	79727	19713957
hsa-let-7b	LIN28	79727	18550544
hsa-let-7b	LIN28	79727	20005451
hsa-let-7b	LIN28	79727	21378162
hsa-let-7b	LIN28	79727	16139228
hsa-let-7b	LIN28	79727	19477633
hsa-let-7b	LIN28	79727	16122423
hsa-let-7b	LIN28	79727	20179095
hsa-let-7b	LIN28	79727	19340450
hsa-let-7b	LIN28	79727	17139256
hsa-let-7b	LIN28	79727	20178735
hsa-let-7b	LIN28	79727	19110755
hsa-let-7b	LIN28	79727	20639884
hsa-let-7b	LIN28	79727	19898466
hsa-let-7b	LIN28	79727	19557079
hsa-let-7b	LIN28	79727	15003116
hsa-let-7b	LIN28	79727	18951094
hsa-let-7b	LIN28	79727	21045151
hsa-let-7b	LIN28	79727	21297634
hsa-let-7b	LIN28	79727	19686677
hsa-let-7b	LIN28	79727	20459595
hsa-let-7b	LIN28	79727	20947512
hsa-let-7b	LIN28	79727	18674967
hsa-let-7b	LIN28	79727	16971064
hsa-let-7b	LIN28	79727	18292307
hsa-let-7b	LIN28	79727	12871707
hsa-let-7b	LIN28	79727	20935637
hsa-let-7b	LIN28B	389421	16971064
hsa-let-7b	LIN28B	389421	19713958
hsa-let-7b	LIN28B	389421	20639884
hsa-let-7b	LIN28B	389421	18951094
hsa-let-7b	LMNB2	84823	18668040
hsa-let-7b	LPL	4023	18668040
hsa-miR-28-5p	LPP	4026	16896311
hsa-let-7b	LRP1	4035	18668040
hsa-let-7c	LRP1B	53353	17674361
hsa-let-7b	LRRC8A	56262	18668040
hsa-let-7b	LRRC8C	84230	18668040
hsa-let-7b	LRRK2	120892	20671708
hsa-let-7b	LSM1	27257	16756390
hsa-let-7b	LUZP1	7798	18668040
hsa-let-7b	LY6K	54742	18668040
hsa-let-7b	LYCAT	253558	18668040
hsa-let-7b	LYPLA2	11313	18668040
hsa-miR-7	MAEL	84944	19758565
hsa-miR-99a	MAFB	9935	16549775
hsa-miR-424	MAP2K1	5604	20065103
hsa-miR-424	MAP2K1	5604	21179471
hsa-miR-221*	MAP2K1	5604	20299489
hsa-let-7b	MAP2K1IP1	8649	18668040
hsa-let-7c	MAP3K8	1326	18006822
hsa-let-7b	MAPK14	1432	15806104
hsa-let-7b	MAPK14	1432	15131085
hsa-miR-221*	MAPK3	5595	19438724
hsa-let-7b	MAPK3	5595	21057545
hsa-miR-221*	MAPK8	5599	20576614
hsa-miR-126*	MAPK8	5599	20859756
hsa-miR-424	MAPK9	5601	20065103
hsa-miR-221*	MAS1	4142	18648749
hsa-let-7b	MAT2A	4144	18668040
hsa-miR-424	MBD4	8930	20065103
hsa-let-7c	MBL2	4153	18523997
hsa-let-7b	MBL2	4153	20215419
hsa-let-7b	MBNL1	4154	18668040
hsa-let-7c	MCL1	4170	17891175
hsa-let-7b	MCL1	4170	20347499
hsa-miR-7	MCM2	4171	21293479
hsa-miR-221*	MDH2	4191	19126397
hsa-miR-221*	MDM2	4193	20576614
hsa-miR-221*	MECP2	4204	20716963
hsa-let-7c	MECP2	4204	19897480
hsa-miR-424	MED1	5469	20065103
hsa-let-7c	MEF2C	4208	19897480
hsa-let-7b	MEIS1	4211	18308931
hsa-miR-221*	MEOX2	4223	20516212
hsa-miR-126*	MERTK	10461	18185580
hsa-let-7b	MEST	4232	20610616
hsa-miR-126*	MET	4233	18834857
hsa-miR-126*	MET	4233	20309880
hsa-let-7b	MET	4233	18668040
hsa-let-7b	METTL7A	25840	18668040
hsa-miR-221*	MLL	4297	19749093
hsa-let-7b	MLLT1	4298	18668040
hsa-let-7b	MLLT11	10962	18668040
hsa-let-7b	MLSTD2	84188	18668040
hsa-let-7b	MMP14	4323	21057545
hsa-let-7b	MMP8	4317	21292542
hsa-miR-7	MOCOS	55034	21358347
hsa-let-7b	MOSC1	64757	18668040
hsa-let-7b	MOSPD2	158747	18668040
hsa-let-7b	MOV10	4343	19898466
hsa-let-7b	MOV10	4343	18668040
hsa-let-7b	MOV10	4343	17167072
hsa-let-7b	MPDU1	9526	18668040
hsa-miR-28-5p	MPL	4352	20445018
hsa-let-7b	MPZL1	9019	18668040
hsa-let-7b	MRC2	9902	18668040
hsa-miR-126*	MRGPRX3	117195	19996457
hsa-let-7b	MRM1	79922	18668040
hsa-let-7b	MRPL20	55052	18668040
hsa-let-7b	MRPS24	64951	18668040
hsa-let-7b	MRPS33	51650	18668040
hsa-let-7b	MRS2	92935	18668040
hsa-let-7b	MSI2	124540	18668040
hsa-let-7b	MTHFD2	10797	18668040
hsa-miR-378*	MTPN	136319	15538371
hsa-let-7b	MTPN	136319	15806104
hsa-let-7b	MTRR	4552	18668040
hsa-miR-424	MUC1	4582	17889671
hsa-miR-424	MYB	4602	20348243
hsa-miR-424	MYB	4602	21062812
hsa-miR-221*	MYB	4602	19615744
hsa-miR-126*	MYB	4602	21079614
hsa-let-7c	MYBL1	4603	20018759
hsa-miR-99a	MYC	4609	18451220
hsa-miR-7	MYC	4609	20978205
hsa-miR-7	MYC	4609	18823940
hsa-miR-378*	MYC	4609	21242960
hsa-miR-221*	MYC	4609	17943719
hsa-let-7c	MYC	4609	18802929
hsa-let-7b	MYC	4609	20639536
hsa-let-7b	MYC	4609	21252116
hsa-let-7b	MYC	4609	20440510
hsa-let-7b	MYC	4609	19216629
hsa-let-7b	MYC	4609	19574298
hsa-let-7b	MYC	4609	20033209
hsa-let-7b	MYC	4609	19528081
hsa-let-7b	MYC	4609	19116113
hsa-let-7b	MYC	4609	21373758
hsa-let-7b	MYC	4609	21242186
hsa-let-7b	MYC	4609	20545570
hsa-let-7b	MYC	4609	19956384
hsa-let-7b	MYC	4609	19064005
hsa-let-7b	MYC	4609	19269368
hsa-let-7b	MYC	4609	21365266
hsa-let-7b	MYC	4609	19492978
hsa-let-7b	MYC	4609	17877811
hsa-let-7b	MYC	4609	17942906
hsa-let-7b	MYC	4609	19211792
hsa-miR-221*	MYCN	4613	17943719
hsa-let-7b	MYCN	4613	20054295
hsa-let-7b	MYO10	4651	18668040
hsa-let-7b	MYO1E	4643	18668040
hsa-let-7b	NAPG	8774	18668040
hsa-let-7b	NARG1	80155	18668040
hsa-let-7b	NARS	4677	18668040
hsa-let-7b	NAT6	24142	18668040
hsa-miR-28-5p	NBN	4683	18230126
hsa-let-7b	NCAPG	64151	19342589
hsa-let-7b	NCAPG	64151	18668040
hsa-let-7b	NCBP1	4686	19632182
hsa-let-7b	NCL	4691	18668040
hsa-let-7b	NCOA3	8202	19528081
hsa-let-7b	NCOA4	8031	19956384
hsa-miR-424	NCOA6	23054	20065103
hsa-let-7b	NEDD4	4734	18668040
hsa-let-7b	NELL1	4745	18668040
hsa-let-7b*	NF2	4771	19396864
hsa-miR-424	NFE2L1	4779	20003307
hsa-miR-424	NFE2L2	4780	20003307
hsa-miR-221*	NFIB	4781	20417062
hsa-miR-28-3p	NFKB1	4790	20497147
hsa-let-7b	NFKB1	4790	19878981
hsa-let-7b	NFKB1	4790	17260024
hsa-miR-221*	NFKBIA	4792	20435889
hsa-let-7b	NFKBIA	4792	19592657
hsa-miR-7	NFYC	4802	20889907
hsa-miR-221*	NGF	4803	19438724
hsa-let-7c	NGF	4803	21368058
hsa-miR-424	NIT1	4817	20065103
hsa-let-7b	NKX2-1	7080	19956384
hsa-miR-7	NKX2-3	159296	17604726
hsa-let-7b	NOL3	8996	17942906
hsa-miR-7	NOTCH1	4851	18823940
hsa-let-7b	NOTCH2	4853	18668040
hsa-let-7b	NP	4860	18668040
hsa-let-7b	NPAT	4863	18614752
hsa-let-7b	NPC1	4864	20440510
hsa-let-7b	NPC1	4864	21373758
hsa-let-7b	NPM1	4869	18308931
hsa-let-7b	NPM1	4869	18337557
hsa-let-7b	NPM1	4869	20425795
hsa-miR-378*	NPNT	255743	19844573
hsa-let-7b	NPR3	4883	18668040
hsa-let-7b	NR1I2	8856	17890240
hsa-let-7b	NRAS	4893	20607356
hsa-let-7b	NRAS	4893	20216554
hsa-let-7b	NRAS	4893	15766527
hsa-let-7b	NRIP1	8204	19878981
hsa-let-7b	NRP1	8829	18668040
hsa-let-7b	NT5C3	51251	18668040
hsa-let-7b	NT5E	4907	18668040
hsa-let-7b	NUCB1	4924	18668040
hsa-let-7b	NUFIP2	57532	18668040
hsa-let-7b	NXN	64359	18668040
hsa-miR-378*	OCA2	4948	17613256
hsa-miR-378*	ODC1	4953	20432256
hsa-miR-221*	ODZ1	10178	21278784
hsa-let-7c	ODZ1	10178	21255804
hsa-miR-221*	OPRM1	4988	19126397
hsa-let-7b	OPRM1	4988	20668208
hsa-miR-424	OPRS1	10280	20065103
hsa-let-7b	OPRS1	10280	18668040
hsa-let-7b	P4HA2	8974	18668040
hsa-let-7b	PAFAH1B2	5049	18668040
hsa-miR-7	PAK1	5058	18922890
hsa-miR-7	PAK1	5058	21156648
hsa-miR-126*	PAK1	5058	21148433
hsa-miR-424	PAK3	5063	19956200
hsa-miR-28-5p	PAK3	5063	20190813
hsa-let-7b	PAK3	5063	18798260
hsa-miR-221*	PAM	5066	17149698
hsa-miR-378*	PARP1	142	20353610
hsa-let-7b	PARP8	79668	15131085
hsa-let-7b	PAX7	5081	20876843
hsa-miR-221*	PDC	5132	20822813
hsa-miR-221*	PDCD4	27250	20417062
hsa-let-7b	PDCD6	10016	18719242
hsa-let-7b	PDCD6	10016	15024405
hsa-let-7b	PDCD6	10016	18367718
hsa-let-7b	PDE3A	5139	18668040
hsa-let-7b*	PDGFA	5154	19396864
hsa-miR-126*	PDGFB	5155	19917099
hsa-miR-221*	PDGFD	80310	19088079
hsa-miR-221*	PDGFRA	5156	19768731
hsa-let-7b	PDHA2	5161	19342589
hsa-let-7b	PDLIM5	10611	18668040
hsa-let-7b	PDLIM7	9260	18668040
hsa-let-7c	PDXP	57026	20736742
hsa-miR-126*	PECAM1	5175	20431067
hsa-miR-126*	PECAM1	5175	20298530
hsa-let-7b	PEX11B	8799	18668040
hsa-let-7b	PGC	5225	19578360
hsa-let-7b	PGC	5225	19686677
hsa-let-7b	PGM1	5236	18668040
hsa-miR-378*	PGR	5241	20078964
hsa-let-7b	PGRMC1	10857	18668040
hsa-let-7b	PGRMC1	10857	21109987
hsa-let-7b	PHC2	1912	18668040
hsa-let-7b	PHLDB2	90102	18668040
hsa-miR-221*	PI3	5266	20505758
hsa-miR-126*	PI3	5266	18987025
hsa-let-7b	PI3	5266	16737555
hsa-miR-424	PIAS1	8554	20065103
hsa-let-7b	PICALM	8301	18668040
hsa-miR-221*	PIK3CA	5290	20505758
hsa-miR-126*	PIK3CA	5290	18663744
hsa-miR-126*	PIK3CA	5290	20728239
hsa-let-7b	PIK3CA	5290	16737555
hsa-miR-126*	PIK3R2	5296	18694566
hsa-miR-126*	PIK3R2	5296	20844033
hsa-miR-126*	PIK3R2	5296	18663744
hsa-miR-126*	PIK3R2	5296	18987025
hsa-let-7b	PISD	23761	18668040
hsa-let-7b	PKN2	5586	18668040
hsa-miR-126*	PLAC1	10761	21304604
hsa-miR-424	PLAG1	5324	19692702
hsa-let-7b	PLK1	5347	18668040
hsa-miR-126*	PLK2	10769	18832181
hsa-let-7b	PLOD3	8985	19342589
hsa-let-7b	PLXND1	23129	18668040
hsa-miR-221*	PNPT1	87178	20547861
hsa-let-7b	PODXL	5420	18668040
hsa-let-7b	POLA2	23649	18668040
hsa-let-7b	POLD2	5425	18668040
hsa-let-7b	POLD3	10714	17724023
hsa-let-7b	POLE3	54107	18668040
hsa-let-7b	POLE4	56655	18668040
hsa-let-7b	POLR2A	5430	21102586
hsa-let-7b	POLR2C	5432	18668040
hsa-miR-424	POU2F2	5452	19956200
hsa-let-7c	PPARA	5465	17690133
hsa-let-7c	PPARA	5465	18006136
hsa-let-7c	PPARA	5465	17438130
hsa-miR-378*	PPARG	5468	20484008
hsa-miR-378*	PPARGC1B	133522	20889127
hsa-let-7b	PPIB	5479	18668040
hsa-let-7b	PPIF	10105	18668040
hsa-miR-126*	PPIG	9360	18780894
hsa-let-7b	PPL	5493	18668040
hsa-let-7b	PPP1R7	5510	18668040
hsa-let-7b	PPP2R4	5524	18668040
hsa-let-7b	PPP2R5C	5527	18668040
hsa-let-7b	PPP3CA	5530	18668040
hsa-let-7b	PPP3R1	5534	18668040
hsa-let-7b	PPP5C	5536	18668040
hsa-let-7b	PRAF2	11230	18668040
hsa-let-7c	PRDM1	639	20497960
hsa-let-7b	PRDM1	639	19578360
hsa-let-7b	PRDM1	639	20651244
hsa-let-7b	PRDM1	639	19686677
hsa-let-7b	PRDM1	639	20966935
hsa-let-7b	PRIM1	5557	18668040
hsa-let-7b	PRKAR1A	5573	19351815
hsa-miR-28-5p	PRKCH	5583	21199010
hsa-let-7b	PRKCI	5584	18668040
hsa-miR-221*	PROM1	8842	21076613
hsa-miR-221*	PROM1	8842	18647411
hsa-let-7b	PRPF40A	55660	18668040
hsa-let-7b	PRSS21	10942	18668040
hsa-let-7b	PRTN3	5657	19854872
hsa-miR-99a	PSAT1	29968	21212412
hsa-miR-221*	PSAT1	29968	19351832
hsa-let-7b	PSAT1	29968	18668040
hsa-let-7b	PSD4	23550	21292542
hsa-miR-221*	PSMD9	5715	18417445
hsa-miR-221*	PSMD9	5715	19107213
hsa-let-7b	PTBP1	5725	18668040
hsa-let-7b	PTBP2	58155	18668040
hsa-miR-378*	PTEN	5728	19175831
hsa-miR-221*	PTEN	5728	19962668
hsa-miR-221*	PTEN	5728	19730150
hsa-miR-221*	PTEN	5728	20618998
hsa-miR-221*	PTEN	5728	20021821
hsa-let-7b	PTEN	5728	20797623
hsa-let-7b	PTEN	5728	18199536
hsa-let-7b	PTEN	5728	18704095
hsa-let-7b	PTEN	5728	20216554
hsa-let-7b	PTGFRN	5738	18668040
hsa-let-7c	PTGS1	5742	18006822
hsa-let-7b	PTGS2	5743	18668040
hsa-let-7b	PTPLAD1	51495	18668040
hsa-let-7b	PTPLB	201562	18668040
hsa-let-7b	PTPMT1	114971	18668040
hsa-let-7c	PTPRD	5789	17674361
hsa-let-7b	PTPRF	5792	18668040
hsa-let-7b	PTPRJ	5795	18668040
hsa-let-7b	PTPRK	5796	18668040
hsa-miR-126*	PTPRN2	5799	18185580
hsa-let-7b	PTRH1	138428	18668040
hsa-miR-221*	PUM1	9698	20818387
hsa-let-7b	PURA	5813	18668040
hsa-let-7b	PWP1	11137	18668040
hsa-let-7b	PXDN	7837	18668040
hsa-let-7b	RAB22A	57403	20302635
hsa-let-7b	RAB23	51715	18668040
hsa-let-7b	RAB27B	5874	18668040
hsa-let-7b	RAB30	27314	18668040
hsa-let-7b	RAB34	83871	18668040
hsa-let-7b	RAB5C	5878	18668040
hsa-let-7b	RAB6A	5870	18668040
hsa-let-7b	RABEPK	10244	18719242
hsa-let-7b	RAD23B	5887	18668040
hsa-miR-7	RAF1	5894	19073608
hsa-let-7b	RAI14	26064	18668040
hsa-miR-424	RARA	5914	20348243
hsa-let-7b	RARS	5917	18668040
hsa-miR-424	RASA1	5921	20065103
hsa-miR-28-5p	RASGRP3	25780	21199010
hsa-let-7b	RASSF1	11186	21352471
hsa-let-7b	RBBP6	5930	20485546
hsa-let-7b	RBM19	9904	18668040
hsa-let-7b	RBMS1	5937	18668040
hsa-let-7b	RBPJL	11317	20116252
hsa-let-7b	RCAN2	10231	18668040
hsa-let-7b	RCN2	5955	18668040
hsa-let-7b	RCOR1	23186	18668040
hsa-miR-7	RDH10	157506	17724173
hsa-let-7b	RDH10	157506	18668040
hsa-let-7b	RDX	5962	19270793
hsa-miR-221*	RECK	8434	20417062
hsa-miR-221*	RECK	8434	19730150
hsa-miR-28-3p	RELB	5971	20497147
hsa-miR-221*	RET	5979	16365291
hsa-let-7b	RET	5979	19956384
hsa-let-7b	RFT1	91869	18668040
hsa-miR-126*	RGS3	5998	18834857
hsa-let-7b	RHEB	6009	18668040
hsa-let-7b	RHOB	388	18668040
hsa-miR-126*	RHOC	389	18373886
hsa-let-7b	RHOG	391	18668040
hsa-miR-99a	RNASEN	29102	19843843
hsa-miR-7	RNASEN	29102	20385090
hsa-miR-424	RNASEN	29102	18701644
hsa-let-7b	RNASEN	29102	15723655
hsa-let-7b	RNASEN	29102	21102586
hsa-let-7b	RNASEN	29102	18566191
hsa-let-7b	RNASEN	29102	20423455
hsa-let-7b	RNASEN	29102	16906129
hsa-let-7b	RNASEN	29102	20639536
hsa-let-7b	RNASEN	29102	17540974
hsa-let-7b	RNASEN	29102	15531879
hsa-let-7b	RNASEN	29102	16882971
hsa-let-7b	RNASEN	29102	20639884
hsa-let-7b	RNASEN	29102	18068232
hsa-let-7b	RNASEN	29102	18700235
hsa-let-7b	RNASEN	29102	21297634
hsa-miR-221*	RNF123	63891	21355095
hsa-let-7b	RNF213	57674	18668040
hsa-let-7b	RNMT	8731	18668040
hsa-let-7b	RORA	6095	21365266
hsa-let-7b	ROS1	6098	20806079
hsa-let-7b	RPE	6120	20806079
hsa-let-7b	RPIA	22934	15131085
hsa-let-7b	RPP38	10557	18668040
hsa-let-7b	RQCD1	9125	18668040
hsa-miR-221*	RTN4	57142	20417062
hsa-let-7b	RTN4	57142	18668040
hsa-let-7b	RTN4	57142	19342589
hsa-miR-424	RUNX1	861	20003307
hsa-miR-221*	RUNX1	861	21076613
hsa-miR-126*	RUNX1	861	18773208
hsa-miR-126*	RUNX1	861	18832181
hsa-let-7b	RUNX1	861	21057539
hsa-miR-126*	RUNX1T1	862	18832181
hsa-miR-424	RXRA	6256	20348243
hsa-let-7b	SAC3D1	29901	18668040
hsa-let-7c	SAMSN1	64092	18523997
hsa-let-7b	SCAMP1	9522	18668040
hsa-let-7b	SCPEP1	59342	16756390
hsa-let-7b	SCPEP1	59342	19574298
hsa-let-7b	SCPEP1	59342	18719242
hsa-let-7b	SCPEP1	59342	20671708
hsa-let-7b	SCPEP1	59342	19716330
hsa-let-7b	SCYL1	57410	18668040
hsa-miR-221*	SDC1	6382	19401561
hsa-let-7b	SDCBP	6386	18668040
hsa-let-7b	SEC23A	10484	18668040
hsa-let-7b	SEC23IP	11196	18668040
hsa-let-7b	SEC24A	10802	18668040
hsa-miR-378*	SERPINE1	5054	20353610
hsa-let-7b	SERPINE2	5270	18668040
hsa-miR-424	SETD2	29072	20972325
hsa-miR-502-5p	SETD8	387893	19789321
hsa-miR-221*	SF4	57794	18155131
hsa-miR-221*	SF4	57794	20818387
hsa-let-7b	SF4	57794	19574298
hsa-let-7b	SFI1	9814	18668040
hsa-miR-7	SFRS1	6426	20385090
hsa-miR-28-5p	SFRS1	6426	20923760
hsa-let-7b	SFXN1	94081	18668040
hsa-let-7b	SH3BGRL3	83442	18668040
hsa-miR-221*	SH3BP4	23677	20435889
hsa-let-7b	SH3BP4	23677	18668040
hsa-let-7b	SHH	6469	16245339
hsa-let-7b	SHOC2	8036	18668040
hsa-miR-424	SIAH1	6477	21062812
hsa-miR-99a	SIP1	8487	11914277
hsa-let-7b	SKP1	6500	19126550
hsa-miR-221*	SKP2	6502	20492666
hsa-miR-7	SLC11A1	6556	18823940
hsa-miR-99a	SLC12A2	6558	19416898
hsa-let-7b	SLC12A2	6558	18668040
hsa-let-7b	SLC12A4	6560	18668040
hsa-let-7b	SLC16A3	9123	18668040
hsa-let-7b	SLC1A4	6509	18668040
hsa-let-7b	SLC25A1	6576	18668040
hsa-let-7b	SLC25A13	10165	18668040
hsa-let-7b	SLC25A22	79751	18668040
hsa-let-7b	SLC25A24	29957	18668040
hsa-let-7b	SLC25A32	81034	18668040
hsa-let-7b	SLC27A4	10999	19477633
hsa-let-7b	SLC27A4	10999	19492978
hsa-let-7b	SLC30A1	7779	18668040
hsa-let-7b	SLC38A1	81539	18668040
hsa-let-7b	SLC38A2	54407	18668040
hsa-let-7b	SLC38A5	92745	18668040
hsa-miR-7	SLC3A2	6520	19892711
hsa-miR-126*	SLC45A3	85414	18193184
hsa-let-7b	SLC4A7	9497	18668040
hsa-let-7b	SLC7A1	6541	18668040
hsa-let-7b	SLC7A1	6541	20091141
hsa-let-7b	SLC7A11	23657	18668040
hsa-let-7b	SLC9A3R2	9351	18668040
hsa-let-7b	SMAD1	4086	18668040
hsa-miR-424	SMAD3	4088	20348243
hsa-miR-99a	SMARCA5	8467	21212412
hsa-let-7c	SMARCA5	8467	19372056
hsa-miR-99a	SMARCD1	6602	21212412
hsa-let-7b	SMC1A	8243	15131085
hsa-let-7b	SMO	6608	20216554
hsa-let-7b	SMOX	54498	20216554
hsa-miR-221*	SNAI2	6591	20576614
hsa-let-7b	SNAP23	8773	18668040
hsa-let-7b	SNAP29	9342	18668040
hsa-miR-7	SNCA	6622	19628698
hsa-let-7b	SNX15	29907	18668040
hsa-let-7b	SNX6	58533	18668040
hsa-miR-28-5p	SOAT1	6646	20445018
hsa-miR-221*	SOAT1	6646	20428775
hsa-miR-221*	SOCS1	8651	21355095
hsa-let-7b	SOCS1	8651	21352471
hsa-let-7b	SOCS4	122809	20486857
hsa-miR-126*	SOX2	6657	21304604
hsa-let-7b	SOX2	6657	20179095
hsa-let-7b	SOX2	6657	20947512
hsa-let-7b	SOX2	6657	19492978
hsa-miR-126*	SOX4	6659	18373886
hsa-miR-126*	SOX4	6659	18185580
hsa-miR-424	SP3	6670	20003307
hsa-let-7b	SPCS3	60559	18668040
hsa-miR-378*	SPI1	6688	21211043
hsa-miR-424	SPINK1	6690	20561431
hsa-miR-126*	SPRED1	161742	18987025
hsa-miR-126*	SPRED1	161742	18694566
hsa-miR-126*	SPRED1	161742	20844033
hsa-let-7b	SPRY2	10253	20545570
hsa-let-7b	SPRYD4	283377	18668040
hsa-let-7b	SPTLC1	10558	18668040
hsa-let-7b	SQSTM1	8878	18668040
hsa-miR-221*	SRC	6714	19859555
hsa-miR-126*	SRC	6714	19767772
hsa-let-7b	SRC	6714	19878981
hsa-let-7b	SRC	6714	20486857
hsa-let-7b	SRC	6714	20459595
hsa-let-7b	SRC	6714	19592657
hsa-let-7b	SRM	6723	20835247
hsa-let-7b	SRPR	6734	18668040
hsa-let-7b	SRPRB	58477	18668040
hsa-miR-126*	SRY	6736	21304604
hsa-let-7b	SSNA1	8636	18668040
hsa-miR-7	SSSCA1	10534	19336466
hsa-miR-221*	SSSCA1	10534	19126397
hsa-miR-221*	SSSCA1	10534	18417445
hsa-miR-221*	SSSCA1	10534	20492666
hsa-miR-221*	SSSCA1	10534	19671867
hsa-miR-221*	SSSCA1	10534	20547861
hsa-miR-221*	SSSCA1	10534	18246122
hsa-miR-221*	SSSCA1	10534	21355095
hsa-miR-221*	SSSCA1	10534	19953484
hsa-miR-221*	SSSCA1	10534	18708351
hsa-miR-221*	SSSCA1	10534	19107213
hsa-miR-221*	SSSCA1	10534	20428775
hsa-miR-221*	SSSCA1	10534	19153141
hsa-miR-221*	SSSCA1	10534	18413744
hsa-miR-221*	SSSCA1	10534	19615744
hsa-miR-221*	SSSCA1	10534	19859555
hsa-miR-221*	SSSCA1	10534	19351832
hsa-miR-221*	SSSCA1	10534	19730150
hsa-miR-221*	SSSCA1	10534	20618998
hsa-miR-221*	SSSCA1	10534	20822813
hsa-miR-221*	SSSCA1	10534	17721077
hsa-miR-221*	SSSCA1	10534	19109175
hsa-miR-221*	SSSCA1	10534	21226887
hsa-miR-221*	SSSCA1	10534	19264608
hsa-miR-221*	SSSCA1	10534	20203269
hsa-miR-221*	SSSCA1	10534	19150885
hsa-miR-221*	SSSCA1	10534	20818387
hsa-miR-221*	SSSCA1	10534	20021821
hsa-miR-221*	SSSCA1	10534	19767219
hsa-miR-221*	SSSCA1	10534	17627278
hsa-let-7c	SSSCA1	10534	20018759
hsa-miR-221*	STAT1	6772	20428775
hsa-miR-221*	STAT2	6773	20428775
hsa-let-7b	STAT3	6774	19878981
hsa-let-7b	STAT3	6774	20797623
hsa-let-7b	STAT3	6774	20447714
hsa-miR-28-5p	STAT5A	6776	20445018
hsa-miR-221*	STAT5A	6776	20489169
hsa-let-7b	STK24	8428	15131085
hsa-let-7b	STK3	6788	15131085
hsa-miR-221*	STMN1	3925	18555017
hsa-let-7b	STRN	6801	18668040
hsa-let-7b	STX7	8417	18668040
hsa-miR-221*	STYK1	55359	19464057
hsa-miR-378*	SUFU	51684	19022373
hsa-miR-378*	SUFU	51684	18077375
hsa-miR-378*	SULT2A1	6822	20484008
hsa-miR-221*	SYK	6850	19464057
hsa-let-7b	SYNE1	23345	18258830
hsa-let-7b	SYNE1	23345	18668040
hsa-let-7b	SYNE2	23224	18668040
hsa-miR-424	SYNGAP1	8831	20065103
hsa-let-7b	SYPL1	6856	18668040
hsa-let-7b	TACSTD2	4070	18668040
hsa-miR-424	TAF10	6881	20065103
hsa-let-7b	TAF1C	9013	15337850
hsa-miR-221*	TAF9	6880	19153141
hsa-miR-221*	TAF9	6880	21226887
hsa-let-7b	TAF9B	51616	18668040
hsa-let-7b	TARBP2	6895	19804757
hsa-let-7c	TBK1	29110	20018759
hsa-let-7b	TCF19	6941	17600087
hsa-miR-221*	TEK	7010	17379831
hsa-miR-28-5p	TFRC	7037	17379065
hsa-let-7b	TGFB1	7040	20639536
hsa-let-7b	TGFB3	7043	19342382
hsa-let-7b	TGFBR1	7046	19841744
hsa-miR-126*	TGFBR2	7048	20701609
hsa-let-7c	THAP2	83591	19372056
hsa-let-7b	THBS1	7057	18668040
hsa-let-7b	THEM4	117145	18668040
hsa-miR-221*	THRB	7068	21159845
hsa-miR-7	TIAL1	7073	21293479
hsa-miR-221*	TIAL1	7073	20435889
hsa-let-7b	TICAM2	353376	18668040
hsa-miR-7	TIMP2	7077	21293479
hsa-miR-221*	TIMP3	7078	19962668
hsa-miR-221*	TIMP3	7078	20021821
hsa-miR-221*	TIMP3	7078	20417062
hsa-let-7b	TIMP3	7078	21352471
hsa-let-7b	TLOC1	7095	18668040
hsa-miR-126*	TLR2	7097	20083669
hsa-miR-28-5p	TLR4	7099	20636339
hsa-miR-221*	TLR4	7099	20435889
hsa-miR-126*	TLR4	7099	19843690
hsa-miR-126*	TLR4	7099	20083669
hsa-let-7b	TM9SF3	56889	19342589
hsa-let-7b	TMCO1	54499	18668040
hsa-let-7b	TMED10	10972	18668040
hsa-let-7b	TMED2	10959	18668040
hsa-let-7b	TMED3	23423	18668040
hsa-let-7b	TMED7	51014	18668040
hsa-let-7b	TMEM109	79073	18668040
hsa-let-7b	TMEM184B	25829	15131085
hsa-let-7b	TMEM189	387521	18668040
hsa-let-7b	TMEM2	23670	18668040
hsa-let-7b	TMEM41B	440026	18668040
hsa-let-7b	TMEM43	79188	18668040
hsa-let-7b	TMEM59	9528	18668040
hsa-let-7b	TMEM87A	25963	18668040
hsa-let-7b	TMOD3	29766	15131085
hsa-miR-221*	TMPRSS2	7113	21378318
hsa-miR-126*	TNC	3371	18373886
hsa-miR-221*	TNF	7124	18246122
hsa-miR-221*	TNF	7124	20435889
hsa-let-7b	TNF	7124	18048652
hsa-let-7b	TNFAIP2	7127	18668040
hsa-let-7b	TNFRSF10A	8797	18668040
hsa-let-7b	TNFRSF10B	8795	18668040
hsa-miR-221*	TNFSF10	8743	18246122
hsa-miR-221*	TNFSF10	8743	19962668
hsa-miR-221*	TNFSF10	8743	19767219
hsa-let-7c	TNFSF10	8743	18006822
hsa-let-7b	TNFSF9	8744	18668040
hsa-miR-7	TNK2	10188	21156648
hsa-let-7b	TNRC6A	27327	16906129
hsa-let-7b	TNRC6A	27327	17671087
hsa-let-7b	TNRC6A	27327	19398495
hsa-let-7b	TNRC6A	27327	19710908
hsa-let-7b	TNRC6A	27327	19131968
hsa-let-7b	TNRC6A	27327	19841879
hsa-let-7b	TNRC6A	27327	19716330
hsa-let-7b	TNRC6A	27327	19838187
hsa-let-7b	TNRC6B	23112	17167072
hsa-let-7b	TNRC6B	23112	19398495
hsa-let-7b	TNRC6B	23112	19898466
hsa-let-7b	TNRC6C	57690	19838187
hsa-miR-378*	TOB2	10766	21242960
hsa-miR-126*	TOM1	10043	18834857
hsa-miR-126*	TOM1	10043	20083669
hsa-let-7b	TOMM34	10953	18668040
hsa-miR-99a	TP53	7157	19843843
hsa-miR-378*	TP53	7157	20078964
hsa-miR-28-5p	TP53	7157	20923760
hsa-miR-221*	TP53	7157	20021821
hsa-miR-221*	TP53	7157	18382364
hsa-let-7b	TP53	7157	20228781
hsa-let-7b	TP53	7157	19948396
hsa-let-7b	TP53	7157	21252116
hsa-let-7b	TP53	7157	20216554
hsa-let-7b	TP53	7157	20485546
hsa-let-7b	TP53	7157	20545570
hsa-let-7b	TP53	7157	20005852
hsa-let-7b	TP53	7157	21365266
hsa-let-7b	TP63	8626	20216554
hsa-let-7b	TP73	7161	20485546
hsa-miR-221*	TPM1	7168	20417062
hsa-let-7b	TPM1	7168	18668040
hsa-let-7b	TPM2	7169	18668040
hsa-let-7b	TPM3	7170	18668040
hsa-let-7b	TPPP3	51673	15131085
hsa-let-7b	TRAM1	23471	18668040
hsa-let-7b	TRAT1	50852	18069688
hsa-let-7b	TREH	11181	12871707
hsa-let-7b	TRIM17	51127	18069688
hsa-miR-221*	TRIM31	11074	20492666
hsa-let-7b	TRIM32	22954	18668040
hsa-let-7b	TRIM32	22954	19269368
hsa-let-7b	TRIP13	9319	18668040
hsa-let-7b	TRMT1	55621	18668040
hsa-let-7b	TRMU	55687	18668040
hsa-let-7b	TTC9C	283237	18668040
hsa-miR-221*	TTF1	7270	19464057
hsa-miR-378*	TUSC2	11334	18077375
hsa-let-7b	TUT1	64852	21378162
hsa-let-7b	TUT1	64852	18614752
hsa-let-7b	TUT1	64852	19713958
hsa-let-7b	TWIST1	7291	21352471
hsa-let-7b	TWIST1	7291	17600087
hsa-let-7b	TXN2	25828	18668040
hsa-let-7b	TXNDC12	51060	18668040
hsa-let-7b	TXNRD1	7296	18668040
hsa-miR-221*	TYK2	7297	19464057
hsa-let-7b	TYMS	7298	18668040
hsa-let-7b	UAP1	6675	18668040
hsa-miR-126*	UBASH3A	53347	20844033
hsa-let-7b	UBE2I	7329	20498642
hsa-let-7b	UBE2J1	51465	18668040
hsa-let-7b	UBE4A	9354	18668040
hsa-let-7b	UGT8	7368	18668040
hsa-let-7b	UHRF2	115426	19818775
hsa-let-7b	UNC93B1	81622	18668040
hsa-miR-424	USF2	7392	20003307
hsa-let-7b	USP1	7398	15806104
hsa-let-7c	USP25	29761	18523997
hsa-let-7b	UTP15	84135	18668040
hsa-let-7b	VAMP3	9341	18668040
hsa-miR-221*	VCAM1	7412	21310411
hsa-miR-126*	VCAM1	7412	18227515
hsa-let-7b	VDR	7421	17890240
hsa-miR-7	VEGFA	7422	19953537
hsa-miR-7	VEGFA	7422	18755890
hsa-miR-378*	VEGFA	7422	18320040
hsa-miR-126*	VEGFA	7422	18987025
hsa-miR-126*	VEGFA	7422	18694566
hsa-miR-126*	VEGFA	7422	20529320
hsa-miR-126*	VEGFA	7422	18694565
hsa-miR-126*	VEGFA	7422	19223090
hsa-miR-126*	VEGFA	7422	20844033
hsa-miR-126*	VEGFA	7422	20364122
hsa-miR-126*	VEGFA	7422	20816797
hsa-let-7b	VEGFA	7422	15131085
hsa-let-7b	VPS39	23339	18668040
hsa-miR-7	VSNL1	7447	21293479
hsa-let-7b	VTI1B	10490	18668040
hsa-let-7b	WDFY1	57590	18668040
hsa-let-7b	WDR68	10238	18668040
hsa-miR-378*	WDTC1	23038	20353610
hsa-miR-424	WEE1	7465	19956200
hsa-let-7b	WEE1	7465	19126550
hsa-let-7b	WFS1	7466	19342589
hsa-let-7b	WIBG	84305	19342589
hsa-let-7b	WISP2	8839	19351815
hsa-let-7b	WNT1	7471	19351815
hsa-let-7b	WNT5A	7474	18668040
hsa-miR-221*	WT1	7490	21076613
hsa-miR-126*	WT1	7490	18776121
hsa-miR-28-5p	XAF1	54739	21199010
hsa-let-7b	XPO1	7514	20436454
hsa-let-7b	YIF1B	90522	18668040
hsa-miR-424	YY1	7528	20003307
hsa-miR-221*	ZBTB16	7704	18417445
hsa-let-7b	ZCCHC11	23318	19703396
hsa-let-7b	ZCCHC11	23318	19713958
hsa-let-7b	ZEB1	6935	19654291
hsa-miR-221*	ZEB2	9839	20516212
hsa-let-7c	ZNF135	7694	19372056
hsa-let-7b	ZNF167	55888	20639536
hsa-let-7b	ZNF294	26046	18668040
hsa-let-7b	ZNF362	149076	17199042
hsa-let-7b	ZNF384	171017	18668040
hsa-let-7b	ZNF512B	57473	20639536
hsa-let-7b	ZNF622	90441	18668040
hsa-let-7c	ZNF828	283489	21368058
