# Supplementary material for: MicroRNA Expression Profile in Human Macrophages in Response to Leishmania major Infection
Source: PLoS Negl Trop Dis. 2013 Oct 3;7(10):e2478. doi: 10.1371/journal.pntd.0002478 (PMC3789763; doi:10.1371/journal.pntd.0002478)
Supplement: Table S3 — Identification of differentially regulated-miRNAs up-stream regulating transcription factors. Different lists were generated using TransmiR database using miRNAs identified as differentially up- or down-regulated at 3, 6, 12 and 24 h post-infection in L. major-infected primary human macrophages. Tables indicate the transcription factor/signaling component, its entrez ID and type of activity on miRNA, miRNA name and Pubmed ID experimental validation of indicated up-stream regulation. (XLS) [file pntd.0002478.s014.xls]

## Sheet: UP3h
TF/signalling component	EntrezID	mir	Activity	Pubmed ID Experimental validation
AKT1	207	mir-155	repression	19699171
AKT1	207	mir-22	upregulation	20523723
AKT2	208	mir-22	upregulation	20523723
AKT3	10000	mir-22	upregulation	20523723
AP-1	3725	mir-155	Activation	21515911
BCR	na	mir-155	Activation	18048365
BMP2	650	mir-24-1	Activation	19285018
BMP4	652	mir-200c	induction	20621051
BRCA1	672	mir-146a	Activation	19190326
cAMP	820	mir-155	Activation	20209161
CEBPA	1050	let-7a-2	Regulation	21365266
E2F1	1869	let-7a	Activation	20404092
E2F1	1869	mir-106b	Regulation	19034270
E2F1	1869	mir-106b	Activation	20404092
E2F1	1869	mir-19b	Activation	19066217
E2F1	1869	mir-19b-2	Regulation	19034270
E2F1	1869	mir-25	Regulation	19034270
E2F3	1871	let-7a	Activation	20404092
E2F3	1871	mir-106b	Activation	20404092
EGR1	1958	mir-130b	Regulation	20811575
EGR1	1958	mir-24-2	Regulation	20811575
EGR1	1958	mir-30c-1	Regulation	20811575
EGR1	1958	mir-30c-2	Regulation	20811575
EGR1	1958	mir-32	Regulation	20811575
EGR1	1958	mir-596	Regulation	20811575
EGR1	1958	mir-642a	Regulation	20811575
EIF2C2	27161	let-7a	Activation	19064005
EIF2C2	27161	let-7b	Activation	19064005
EP300	2033	mir-200c	Repression	22384255
ERS1	2099	mir-19b	activation	19706389
ERS1	2099	mir-19b-2	activation	19706389
ERS1	2099	mir-22	Repression	20180843
ESR2	2100	mir-24-1	Activation	22231442
ETS1	2113	mir-146a	Activation	21738483
FLI1	2313	let-7a	Activation	21853155
FLICE inhibitory protein (vFLIP) K13	935083	mir-146a	Activation	20023696
FOXP3	50943	mir-155	Activation	19144316;19234151
FOXP3	50943	mir-155	Activation	20209161
FOXP3	50943	mir-155	Activation	21743493
FSH	6046	let-7a	Repression	19273269
GATA3	2625	mir-200c	Repression	21403400
HMGA1	3159	mir-331	Activation	19169275
IL1B	3553	mir-146a	Activation	19333945
IL1B	3553	mir-9	Activation	19289835
IL6	3569	mir-519c	Regulation	20233879
IRF1	3659	mir-155	Repression	22170100
KAT2B	8850	mir-200c	Repression	22384255
LIN28	79727	let-7a	Regulation(Double-Negative Feedback Loop)	21045151
LIN28	79727	let-7a	Repression	20935637
LIN28	79727	let-7b	Regulation(Double-Negative Feedback Loop)	21045151
LIN28	79727	let-7b	Repression	20935637
LIN28B	389421	let-7a	Repression	21482675
LIN28B	389421	let-7b	Repression	21482675
MYB	4602	mir-155	Activation	21296997
MYC	4609	let-7a	Repression	19211792
MYC	4609	let-7a-1	Repression	21903590
MYC	4609	let-7b	Repression	19211792
MYC	4609	mir-106b	Repression	20878079
MYC	4609	mir-19b	Activation	17943719;19066217
MYC	4609	mir-19b	Regulation	20008931
MYC	4609	mir-22	Repression	18066065
MYC	4609	mir-26a	Repression	18713946;19197161
MYC	4609	mir-26a	Repression	21941025
MYC	4609	mir-26b	Repression	21941025
MYC	4609	mir-9	Activation	20173743;20173740
MYCN	4613	mir-19b	Activation	17943719;19351822
NFKB1	4790	let-7a-3	Activation	22348059
NFKB1	4790	let-7b	Activation	22348059
NFKB1	4790	mir-146a	Activation	19021527
NFKB1	4790	mir-146a	Activation	20061417
NFKB1	4790	mir-155	Activation	17911593
NFKB1	4790	mir-155	Activation	18940871
NFKB1	4790	mir-9	Activation	19289835
NFKB1	4790	mir-9	Repression	22286762
NFKB3	5970	mir-155	Activation	22114673
NKX2-5	1482	mir-19b	Activation	19148830
p53	7157	mir-200c	Activation	21336307
PDGF	80310	mir-24	Regulation	20019669
PLZF	7704	mir-146a	Repression	18568019
PTEN	5728	mir-22	Activation	20388916
PTEN	5728	mir-25	Activation	20388916
RUNX2	860	mir-24-2	negative regulation	20980664
RUNX2	860	mir-24-2	Repression	20980664
SIP1	8487	mir-200c	Repression	18829540
SIX1	6495	mir-200c	Repression	22286765
SLUG	6591	mir-200c	Repression	22370643
SMAD4	4089	mir-155	Activation	18794355
SMG-1	23049	mir-155	Up-Regulation	20871480
SOX10	6663	mir-338	Activation	22064487
SOX9	6662	mir-140	Activation	22064487
SOX9	6662	mir-140	Activation	21872590
sox9a	60641	mir-140	Activation	22052544
SPI1	6688	mir-146a	Activation	20375304
SPI1	6688	mir-146a	Activation	21730352
SPI1	6688	mir-155	Activation	21730352
SPI1	6688	mir-19b-1	Repression	21897363
SPI1	6688	mir-338	Activation	21730352
STAT5	6777	mir-19b-1	Activation	22389215
TGFB1	7040	mir-146a	Activation	20375304
TGFB1	7040	mir-155	Activation	18794355
TGFB1	7040	mir-200c	Repression	18698484
TGFB1	7040	mir-24	Repression	18353861
TGFB1	7040	mir-24	Activation	18508316
TGFB1	7040	mir-24	Regulation	20019669
TLR2	7097	mir-146a	Activation	20375304
TLR2	7097	mir-9	Activation	19289835
TLR4	7099	mir-9	Activation	19289835
TLR7	51284	mir-9	Activation	19289835
TLR8	51311	mir-9	Activation	19289835
TLX	7101	mir-9	Repression	19330006
TLX1	3195	mir-19b	Activation	19148830
TLX3	30012	mir-19b	Activation	19148830
TNF	7124	mir-9	Activation	19289835
TNFSF12	8742	mir-146a	Activation	20098732
TP53	7157	mir-155	Repression	20170545
TP53	7157	mir-200c	Activation	21518799
TP53	7157	mir-519d	Activation	22262409
TP63	8626	mir-519a	Regulation	22356768
TP63	8626	mir-630	Regulation	22356768
TRIM32	22954	let-7a	Activation	19269368
TRIM32	22954	let-7b	Activation	19269368
TWIST1	7291	mir-200c	Repression	20473948
ZEB1	6935	mir-200c	Repression	18829540
ZEB1	6935	mir-200c	Repression	22384255
ZEB2	9839	mir-200c	Repression	18829540

## Sheet: UP6h
TF/signalling component	EntrezID	mir	Activity	Pubmed ID Experimental validation
BMP2	650	mir-31	Activation	19285018
CCND1	595	mir-17	Activation	18695042
CREB1	1385	mir-132	Activation	17994015
CREB1	1385	mir-132	Up-Regulation	21059906
CREB1	1385	mir-132	Activation	21892154
CREB1	1385	mir-132	Activation	21868695
E2F1	1869	mir-17	Regulation	19034270
E2F1	1869	mir-17	Activation	19066217
EGR1	1958	mir-132	Regulation	20811575
EGR1	1958	mir-32	Regulation	20811575
ERS1	2099	mir-17	activation	19706389
ESR2	2100	mir-23b	Activation	22231442
ETS2	2114	hsa-mir-196b	Repression	22298639
GNRH1	2796	mir-132	Activation	21372146
MYC	4609	mir-17	Activation	17943719;19066217
MYC	4609	mir-17	Regulation	20008931
MYC	4609	mir-17	Repression	20878079
MYC	4609	mir-17	upregulation	20643754
MYC	4609	mir-23b	Repression	19219026
MYCN	4613	mir-17	Activation	17943719;19351822
NFKB1	4790	mir-17	Repression	22286762
NKX2-5	1482	mir-17	Activation	19148830
SP1	6667	mir-132	Activation	21665894
SPI1	6688	mir-17	Repression	21897363
STAT5	6777	mir-17	Activation	22389215
TLX1	3195	mir-17	Activation	19148830
TLX3	30012	mir-17	Activation	19148830
TNF	7124	mir-17	activation	19949084
TNF	7124	mir-31	activation	19949084

## Sheet: UP12h
TF/signalling component	EntrezID	mir	Activity	Pubmed ID Experimental validation
AP-1	3725	mir-29a	Activation	22226905
BMP2	650	mir-31	Activation	19285018
CEBPA	1050	mir-29a	Regulation	20628397
EGR1	1958	mir-301b	Regulation	20811575
EGR1	1958	mir-30e	Regulation	20811575
EGR1	1958	mir-32	Regulation	20811575
HIF1A	3091	mir-210	Activation	18316553
HIF1A	3091	mir-210	Activation	20308562
HIF1A	3091	mir-210	Activation	21555452
HMGA1	3159	mir-29a	Activation	19169275
IL-4	3565	mir-29a	Repression	20201077
IL6	3569	mir-301a	Repression	20146264
IL6	3569	mir-301b	Repression	20146264
MYC	4609	mir-29a	Repression	18066065
NFKB1	4790	mir-199a-2	Repression	22359598
NFKB1	4790	mir-29a	Repression	18977326
PDGF-B	5155	mir-29a	Repression	20201077
TGFB1	7040	mir-29a	Repression	20201077
TNF	7124	mir-31	activation	19949084
TWIST1	7291	mir-199a-2	Repression	19029138
VHL	7428	mir-210	Activation	18316553
YY1	7528	mir-29a	Repression	18977326

## Sheet: UP24h
TF/signalling component	EntrezID	mir	Activity	Pubmed ID Experimental validation
BMP4	652	mir-200a	induction	20621051
EGR1	1958	mir-301b	Regulation	20811575
GATA3	2625	mir-200a	Repression	21403400
HDAC4	9759	mir-200a	Activation	21837748
HIF1A	3091	mir-210	Activation	18316553
HIF1A	3091	mir-210	Activation	20308562
HIF1A	3091	mir-210	Activation	21555452
IL6	3569	mir-152	Repression	20146264
IL6	3569	mir-301a	Repression	20146264
IL6	3569	mir-301b	Repression	20146264
NFKB1	4790	mir-199a-2	Repression	22359598
SIP1	8487	mir-200a	Repression	18829540
SIX1	6495	mir-200a	Repression	22286765
SLUG	6591	mir-200a	Repression	22370643
SMAD3	4088	mir-200a	Activation	22020340
TGFB1	7040	mir-200a	Repression	18698484
TP53	7157	mir-107	Activation	20308559
TP53	7157	mir-107	Regulation	20833636
TP53	7157	mir-200a	Activation	21518799
TWIST1	7291	mir-199a-2	Repression	19029138
TWIST1	7291	mir-200a	Repression	20473948
VHL	7428	mir-210	Activation	18316553
ZEB1	6935	mir-200a	Repression	18829540
ZEB2	9839	mir-200a	Repression	18829540

## Sheet: DOWN3H
TF/signalling component	EntrezID	mir	Activity	Pubmed ID Experimental validation
calcineurin	5534	mir-133b	Repression	20177001
EIF2C2	27161	let-7c	Activation	19064005
LIN28	79727	let-7c	Regulation(Double-Negative Feedback Loop)	21045151
LIN28	79727	let-7c	Repression	20935637
LIN28B	389421	let-7c	Repression	21482675
MYC	4609	let-7c	Repression	19211792
MYOG	4656	mir-133b	Activation	22195016
TNFSF12	8742	mir-133b	Repression	20098732
TRIM32	22954	let-7c	Activation	19269368

## Sheet: DOWN6h
TF/signalling component	EntrezID	mir	Activity	Pubmed ID Experimental validation
BRCA1	672	mir-146b	Activation	19190326
E2F1	1869	mir-195	Activation	20404092
E2F1	1869	mir-19a	Activation	19066217
E2F3	1871	mir-195	Activation	20404092
EGR1	1958	mir-146b	Regulation	20811575
EGR3	1960	mir-195	Activation	20156358
EGR3	1960	mir-195	regulatory network	20156358
ERS1	2099	mir-19a	activation	19706389
HMGA1	3159	mir-331	Activation	19169275
MYC	4609	mir-195	Repression	18066065
MYC	4609	mir-19a	Activation	17943719;19066217
MYC	4609	mir-19a	Regulation	20008931
MYCN	4613	mir-19a	Activation	17943719;19351822
MYCN	4613	mir-19a	Activation	20080637
NKX2-5	1482	mir-19a	Activation	19148830
PTEN	5728	mir-19a	Regulation	18460397
SPI1	6688	mir-19a	Repression	21897363
SPI1	6688	mir-342	Activation	21730352
STAT5	6777	mir-195	repression	20008792
STAT5	6777	mir-19a	Activation	22389215
TLX1	3195	mir-19a	Activation	19148830
TLX3	30012	mir-19a	Activation	19148830

## Sheet: DOWN12h
TF/signalling component	EntrezID	mir	Activity	Pubmed ID Experimental validation
CEBPA	1050	mir-1	Activation	18818206
MRF4	4618	mir-1	Activation	18619954
MYF5	4617	mir-1	Activation	18619954
MyoD	4654	mir-1	Activation	18619954
Myogenin	4656	mir-1	Activation	18619954
SLUG	6591	mir-1	Repression	22370643
YY1	7528	mir-1	Activation	22319554

## Sheet: DOWN24h
TF/signalling component	EntrezID	mir	Activity	Pubmed ID Experimental validation
EGR1	1958	mir-30a	Regulation	20811575
EIF2C2	27161	let-7b	Activation	19064005
EIF2C2	27161	let-7c	Activation	19064005
ERS1	2099	mir-221	Activation, negative regulatory loop	20388878
ESR2	2100	mir-30a	Repression	22231442
FOSL1	8061	mir-221	Activation	21868360
FOSL1	8061	mir-221	Activation	21673316
FOXP3	50943	mir-7	Activation	21743493
HIF1A	3091	mir-424	Up-Regulation	20972335
HoxD10	3236	mir-7	Activation	18922890
klf2a	10365	mir-126	Activation	20364122
LIN28	79727	let-7b	Regulation(Double-Negative Feedback Loop)	21045151
LIN28	79727	let-7b	Repression	20935637
LIN28	79727	let-7c	Regulation(Double-Negative Feedback Loop)	21045151
LIN28	79727	let-7c	Repression	20935637
LIN28B	389421	let-7b	Repression	21482675
LIN28B	389421	let-7c	Repression	21482675
MYC	4609	let-7b	Repression	19211792
MYC	4609	let-7c	Repression	19211792
MYC	4609	mir-221	Activation	17943719
MYCN	4613	mir-221	Activation	17943719
MYOD1	4654	mir-378	Activation	21471220
NFKB1	4790	let-7b	Activation	22348059
p27	5715	mir-221	regulatory loop	20203269
PDGF	5154	mir-221	Activation	19088079
SF2/ASF	6426	mir-221	Activation,a negative feedback loop	20385090
SF2/ASF	6426	mir-7	Activation,a negative feedback loop	20385090
TRIM32	22954	let-7b	Activation	19269368
TRIM32	22954	let-7c	Activation	19269368
